# Supplementary material for: Disease-associated genetic variants can cause missense effects in tissue-specific protein isoforms
Source: Nat Commun. 2026 Jun 16;17:7627. doi: 10.1038/s41467-026-74280-w (PMC13429693; doi:10.1038/s41467-026-74280-w)
Supplement: Supplementary file 3 — Supplementary Data 1-8 [file 41467_2026_74280_MOESM3_ESM.xlsx]

## Sheet: Contents
Supplementary data 1. Exon counts for ref-exons, and alt-exons.
Supplementary data 2. Alt-exons in catalogue (EIC) by alternative exon type: 3’ splice site (3’SS), 5’ splice site (5’SS), alternative first exon (AFE), alternative internal exon (including retained introns), and alternative last exon (ALE).
Supplementary data 3. Coding and Untranslated regions (UTR)
Supplementary data 4. Percent of repeat element types (LINE and SINE) for the exons per class that intersect repetitive sequences.
Supplementary data 5. Percent of Gencode (v46) annotated and unannotated isoforms for transcripts associated with variants from GWAS catalog and ClinVar in non-canonical exons in catalogue (EIC).
Supplementary data 6. Details for the examples of common and rare variants in alternative isoforms
Supplementary data 7. Details for DPP9 enzymatic assays
Supplementary data 8. Primer sequences used for RT-PCR

## Sheet: Supplementary data 1
Supplementary data 1. Exon counts for ref-exons, and alt-exons.
Alt-exons are divided into exons in catalogue (EIC) and exons not in catalogue (ENIC) for human assembly Hg38.
			Counts
		Ref-exons	201537
	Alt-Exons	EIC	169858
	Alt-Exons	ENIC	182824

## Sheet: Supplementary data 2
Supplementary data 2. Alt-exons in catalogue (EIC) by alternative exon type: 3’ splice site (3’SS), 5’ splice site (5’SS), alternative first exon (AFE), alternative internal exon (including retained introns), and alternative last exon (ALE).
		Counts
	3' Start Site	37175
	5' Start Site	48482
	AFE	34490
	AIE	24562
	ALE	15097

## Sheet: Supplementary data 3
Supplementary data 3. Coding and Untranslated regions (UTR)
Genomic size of Reference exons (ref-exons) and Alterantive exons (Alt-exons; Exons-in-catalogue: EIC, Exons-not-in-catalogue: ENIC) with
percentage of genomic interval for each group that is coding, UTR (5' and 3'), and coding or UTR dependent on the transcript start coding usage
		Coding	Coding/UTR	UTR
	Ref-exons	18.4	59.8	21.8
	Alt-exons-EIC	48.3	48.7	3
	Alt-exons-ENIC	79.4	18.9	1.7

## Sheet: Supplementary data 4
Supplementary data 4. Percent of repeat element types (LINE and SINE) for the exons per class that intersect repetitive sequences.
			Alt-exon	Alt-exon
LINE		Ref-exon	EIC	ENIC
	L1	54.0839	50.6596	57.1739
	L2	31.5923	41.0764	35.8743
	Other	14.3238	8.26405	6.95175
			Alt-exon	Alt-exon
SINE		Ref-exon	EIC	ENIC
	Alu	65.4401	62.8694	68.3156
	MIR	32.9188	36.4192	31.1725
	Other	1.64115	0.711389	0.511905

## Sheet: Supplementary data 5
Supplementary data 5. Percent of Gencode (v46) annotated and unannotated isoforms for transcripts associated with variants from GWAS catalog and ClinVar in non-canonical exons in catalogue (EIC).
			Annotated	Unannotated
	EIC Alt-exons	GWAS Catalog (all)	14.2	85.8
	EIC Alt-exons	GWAS Catalog (missense)	21.2	78.8
	EIC Alt-exons	ClinVar (missense)	20.9	79.1

## Sheet: Supplementary data 6
Supplementary data 6. Examples of common and rare variants in alternative isoforms
Variant	MAF (GnomAD 4.1)	Gene	Isoform annotated	VEP	Variant source	Trait/Disease association	Variant group
chr1:41382624-G>A	0.45	FOXO6	No	p.Ala347Thr	GWAS catalog	Vitamin-D levels	Common
chr16:27345077-C>A	1.23e-06	IL4R	No	p.Leu140Met	GWAS catalog	Eosinophil counts	Rare
chr1:10107367-G>A	0.002	UBE4B	ENST00000672724.1	p.Gly448Arg	GWAS catalog	Atrial fibrillation (AF)	Rare
chr19:38711323-G>T	Ultra-Rare*	ACTN4	No	p.Val207Leu	ClinVar	Focal segmental glomerulosclerosis (FSGS)	VUS
chr6-133525033-A>G	Ultra-Rare*	EYA4	No	p.Glu563Gly	ClinVar	Non-syndromic hearing loss / cardiomyopathy	VUS
chr6-133525078-T>C	1.314e-05	EYA4	No	p.Ile578Thr	ClinVar	Non-syndromic hearing loss / cardiomyopathy	VUS
chr6-133525036-G>A	5.915e-05	EYA4	No	p.Arg564His	ClinVar	Non-syndromic hearing loss / cardiomyopathy	VUS
chr6-133525038-A>T	6.843e-07	EYA4	No	p.Ile565Leu	ClinVar	Non-syndromic hearing loss / cardiomyopathy	VUS
* No variant in GnomAD (v4.1.0) exomes or genomes

## Sheet: Supplementary data 7
Supplementary data 7A. Enzyme activity (mean ± SEM) from figure 5D.
Each sample used 15 µg of protein and 1 mM of substrate. Values derived from three biological replicates run in technical duplicates.
Sample (n = 3)	H-Gly-Pro pNA hydrolysed (pmol/min/µg)
DPP9 Reference isoform	Mean	10.8
	SEM	1.24
DPP9 Alternate isoform (AFE)	Mean	10.48
	SEM	0.4
DPP9 Alternate isoform (AFE L8P)	Mean	10.46
	SEM	0.94
DPP9 DPP9 Alternate isoform (AFE S729A)	Mean	0.8
	SEM	0.05
DPP9 Alternate isoform (AFE S729A L8P)	Mean	0.84
	SEM	0.07
Supplementary data 7B. Enzyme kinetics of DPP9 AFE variants in comparison with the reference allele, on four dipeptide substrates
Graphs are shown in figure 5E and S11B-D.
Values were derived from allosteric sigmoidal curve (see methods)
[S]: substrate concentration
h: Hill coefficient
SEM: +/- standard error of the mean
Values derived from three biological replicates run in technical duplicates, except for VP-AMC and WP-AMC which were run in triplicates.
	Vmax (fluorescence/min)		Khalf (µM)		h		R2
H-VP-AMC	Value	SEM	Value	SEM	Value	SEM
Reference isoform	2238	227.2	4.411	0.752	1.575	0.354	0.8862
Alternate isoform (AFE)	2023	186.9	3.52	0.567	1.621	0.453	0.8186
Alternate isoform (AFE) L8P	2310	175.9	2.821	0.443	1.522	0.385	0.8469
H-WP-AMC
Reference isoform	2722	137	4.562	0.475	1.761	0.398	0.8253
Alternate isoform (AFE)	2832	149.6	5.572	0.544	2.525	0.618	0.7815
Alternate isoform (AFE) L8P	3103	233.7	5.658	0.793	2.047	0.593	0.6952
H-DP-AMC
Reference isoform	190.53	36.85	22.548	8.375	1.524	0.596	0.6531
Alternate isoform (AFE)	249.92	97.63	33.175	29.02	1.069	0.457	0.6421
Alternate isoform (AFE) L8P	35982	116.59	42.585	27.95	1.143	0.353	0.7927
H-KP-AMC
Reference isoform	74.01	9.233	6.551	1.954	1.247	0.447	0.6093
Alternate isoform (AFE)	86.96	10.83	8.279	2.294	1.335	0.44	0.6246
Alternate isoform (AFE) L8P	92.7	10.38	9.486	2.253	1.391	0.393	0.6904
Supplementary data 7C. Best-fit values from inhibition response curve fitting from figure 5F.
Bottom/Top were plateaus in Y axis. Span is the difference between Top and Bottom.
Values derived from six biological replicates run in technical duplicates.
Best-fit values	DPP9-reference (n = 6)	DPP9-AFE (n = 6)	DPP9-AFE L8P (n = 6)
Bottom	8.33	58.1	26.5
Top	300	491	778
LogIC50	0.373	-0.383	-0.509
IC50 (95% CI)	2.36 (0.90 – 6.21)	0.41 (0.13 – 1.22)	0.31 (0.12 – 0.76)
Span	292	433	751
R squared	0.639	0.714	0.729

## Sheet: Supplementary data 8
Supplementary data 8. Primers used for RT-PCR
Name	Gene	Sequence
SAFB_FW	SAFB	CCCAGAAGCCAGAGATAGCA
SAFB_RV	SAFB	CAAAACCGTAACAGCGAGCT
DPP9_ref_FW	DPP9	AGAACAACCAGCACGGCTAT
DPP9_ref_RV	DPP9	GCCGTGGAGGATAAGCAAG
DPP9_AFE_FW	DPP9	CCTGGAAGTTTCTCGCGATG
DPP9_AFE_RV	DPP9	GTCCCACGAGTGCTTCTG
GAPDH_FW	GAPDH	GAGAAGGCTGGGGCTCATTT
GAPDH_RV	GAPDH	TGATGACCCTTTTGGCTCCC
