# Supplementary material for: Disease-associated genetic variants can cause missense effects in tissue-specific protein isoforms
Source: Nat Commun. 2026 Jun 16;17:7627. doi: 10.1038/s41467-026-74280-w (PMC13429693; doi:10.1038/s41467-026-74280-w)
Supplement: Supplementary file 6 — Source Data [file 41467_2026_74280_MOESM6_ESM.xlsx]

## Sheet: Figure 1B
	Ref-exon	Ref-exon_Background	Alt-exon (EIC)	Alt-exon (EIC) Background	Alt-exon (ENIC)	Alt-exon (ENIC) Background
Chimp pantro6	0.993951	0.887013	0.993724	0.877036	0.99162	0.848464
Bonobo panpan3	0.990905	0.885028	0.990479	0.874901	0.987868	0.846351
Marmoset calJac4	0.992046	0.845599	0.954214	0.83595	0.936146	0.813094
Mouse mm39	0.963367	0.573909	0.69454	0.572367	0.606846	0.575776
Pangolin manPen1	0.909277	0.699944	0.746009	0.691053	0.695964	0.679437
Xenopus xenLae2	0.66951	0.0778698	0.147127	0.0811258	0.137208	0.0859488
Zebrafish danRer11	0.611377	0.0514022	0.158208	0.0563567	0.157605	0.0710791

## Sheet: Figure 1C
	Common			Low-Freq			Rare
	Ref-exon	Alt exon(EIC)	Alt exon (ENIC)	Ref-exon	Alt exon(EIC)	Alt exon (ENIC)	Ref-exon	Alt exon(EIC)	Alt exon (ENIC)
Variant (GnomAD) Rate (per Kb exon)	1.18164	2.12301	2.21084	0.87282	1.64963	2.10611	2.77763	4.60227	5.32348

## Sheet: Figure 1D
	Ref-exon	Alt exon(EIC)	Alt exon (ENIC)	Ref-exon	Alt exon(EIC)	Alt exon (ENIC)	Ref-exon	Alt exon(EIC)	Alt exon (ENIC)
	Common	Common	Common	low_freq	low_freq	low_freq	rare	rare	rare
Low	0.516414	0.333974	0.8363	0.460611	0.310948	0.8349	0.43547	0.313436	0.794
Moderate	0.471534	0.56825	0.1262	0.523854	0.595313	0.13	0.547196	0.598102	0.1655
High	0.0120527	0.0977753	0.0375	0.0155356	0.0937391	0.035	0.0173338	0.0884627	0.0405

## Sheet: Figure 2A
TCONS_alt	Gini_ratio_(alt_ref)	TPM_ratio_(log10_Alt_Ref))
TCONS_00979406	8.59852	0.0340312
TCONS_01037134	8.56361	0.0716818
TCONS_00842286	8.51391	0.145481
TCONS_00842319	8.51391	0.0162636
TCONS_00842320	8.51391	0.014427
TCONS_00963677	8.41478	0.0688584
TCONS_00822820	8.3311	0.13561
TCONS_00842278	8.26006	0.373562
TCONS_00822816	8.2203	0.0365322
TCONS_00963669	8.19713	0.0374595
TCONS_00842273	8.16641	0.0632953
TCONS_00575721	8.16578	0.417381
TCONS_00575802	8.16578	0.456535
TCONS_00575891	8.16578	0.776372
TCONS_00575901	8.16578	0.0940575
TCONS_00575913	8.16578	0.0357698
TCONS_00575927	8.16578	0.6413
TCONS_00575979	8.16578	0.0729408
TCONS_00575982	8.16578	0.890054
TCONS_00575939	8.1104	0.748033
TCONS_00449641	8.10821	0.449093
TCONS_00842321	8.01171	0.142109
TCONS_01037130	7.98959	0.101199
TCONS_00682458	7.89041	0.0762619
TCONS_00575932	7.81823	0.0149451
TCONS_01037132	7.77535	0.0415918
TCONS_01034697	7.69345	0.134605
TCONS_00154495	7.68566	0.333103
TCONS_00154497	7.68566	0.994509
TCONS_00154498	7.68566	0.209852
TCONS_00154500	7.68566	0.275618
TCONS_00154506	7.68566	0.104448
TCONS_00154507	7.68566	0.275095
TCONS_00154513	7.68566	0.414211
TCONS_00154520	7.68566	0.204532
TCONS_00154523	7.68566	0.227577
TCONS_00154537	7.68566	0.0447774
TCONS_00154545	7.68566	0.508423
TCONS_00187482	7.68566	0.35629
TCONS_00187483	7.68566	0.0432231
TCONS_00575995	7.66863	0.992196
TCONS_00081096	7.60617	0.0805679
TCONS_00319494	7.57462	0.92961
TCONS_00504962	7.53574	0.0872128
TCONS_00319475	7.42248	0.100612
TCONS_00575890	7.40959	0.0462904
TCONS_00911881	7.38782	0.195579
TCONS_01034676	7.30906	0.12177
TCONS_00511611	7.29989	0.165537
TCONS_00575865	7.26687	0.0974508
TCONS_01034720	7.23509	0.108836
TCONS_01061617	7.19886	0.585839
TCONS_00504949	7.1937	0.0573089
TCONS_00090698	7.18277	0.157896
TCONS_00902971	7.16193	0.197235
TCONS_00815186	7.15888	0.175236
TCONS_00154538	7.1423	0.0610237
TCONS_00910481	7.09166	3.43726
TCONS_01034669	7.06655	0.0727108
TCONS_00298322	7.05739	0.139166
TCONS_00288124	7.05295	0.0346077
TCONS_00387183	7.04191	0.742463
TCONS_00387202	7.04191	0.663326
TCONS_00387214	7.04191	0.515061
TCONS_00387216	7.04191	1.01256
TCONS_00902975	7.03354	0.285656
TCONS_00575854	6.95346	0.1905
TCONS_00043319	6.94653	0.0497254
TCONS_00043324	6.94653	0.741527
TCONS_00043328	6.94653	0.0923334
TCONS_00043330	6.94653	2.33353
TCONS_00096754	6.94653	0.411432
TCONS_01034706	6.9383	0.0706284
TCONS_00113157	6.93571	0.109067
TCONS_00113159	6.93571	2.61936
TCONS_00582234	6.8845	0.0420423
TCONS_00582236	6.8845	0.00279904
TCONS_00582238	6.8845	0.0128995
TCONS_00582245	6.8845	0.242691
TCONS_00582255	6.8845	0.131176
TCONS_00582260	6.8845	0.72603
TCONS_00854915	6.87379	0.483754
TCONS_00854918	6.87379	0.118372
TCONS_00854919	6.87379	0.959396
TCONS_00854936	6.87379	0.674866
TCONS_00444340	6.87213	0.284776
TCONS_00924630	6.84974	0.301133
TCONS_00503764	6.84099	0.346269
TCONS_00511607	6.84072	0.0877657
TCONS_00815188	6.83196	0.134922
TCONS_01034451	6.81206	0.0359462
TCONS_01034499	6.81206	0.664403
TCONS_00837870	6.80648	1.43959
TCONS_00113151	6.80578	0.209862
TCONS_00002003	6.80467	0.54582
TCONS_00002045	6.80467	0.202275
TCONS_00002058	6.80467	0.0989082
TCONS_00002069	6.80467	0.831603
TCONS_00002075	6.80467	0.210732
TCONS_00411389	6.78683	0.729888
TCONS_00436899	6.74132	1.04296
TCONS_00511603	6.72194	0.0666108
TCONS_00924614	6.71873	0.154074
TCONS_00582253	6.68799	0.0678364
TCONS_00113153	6.68202	3.81326
TCONS_00002036	6.66142	0.443165
TCONS_00288154	6.65458	0.0708003
TCONS_00043332	6.63978	1.17279
TCONS_00691020	6.63019	0.153545
TCONS_00816221	6.61346	1.17908
TCONS_00002008	6.61243	0.47838
TCONS_00902984	6.61196	0.565688
TCONS_01034468	6.60569	0.0679377
TCONS_00577007	6.58373	0.151112
TCONS_00577038	6.58373	0.0708243
TCONS_00511609	6.56311	0.657397
TCONS_00263126	6.56107	0.382388
TCONS_00072963	6.53718	0.895258
TCONS_00263128	6.50442	2.44642
TCONS_00223889	6.49603	0.0200389
TCONS_01034457	6.49471	0.122753
TCONS_00582196	6.43557	0.152317
TCONS_00812944	6.43521	0.108291
TCONS_00812952	6.43521	0.203891
TCONS_00812968	6.43521	0.103732
TCONS_00812986	6.43521	0.609126
TCONS_00835019	6.43521	0.0275879
TCONS_00835020	6.43521	0.00820704
TCONS_00835022	6.43521	0.123628
TCONS_01034484	6.43252	0.134194
TCONS_00812983	6.41735	0.70575
TCONS_00288163	6.41424	0.145866
TCONS_01034685	6.40702	0.538809
TCONS_00234758	6.40699	0.0428519
TCONS_00842303	6.36294	0.877132
TCONS_00504952	6.35869	0.0705735
TCONS_00699511	6.35716	0.299917
TCONS_00812943	6.35004	0.25767
TCONS_00154521	6.34606	0.258588
TCONS_01034691	6.34489	0.206187
TCONS_00002077	6.33284	0.428643
TCONS_00444351	6.32441	0.190902
TCONS_00924639	6.32435	0.042548
TCONS_00191702	6.31066	0.322678
TCONS_00780259	6.30169	1.65308
TCONS_00387900	6.29596	0.0841465
TCONS_00387907	6.29596	0.207603
TCONS_00387899	6.29259	0.817028
TCONS_00397040	6.29251	3.03953
TCONS_00954620	6.26445	0.0503964
TCONS_00582227	6.26186	0.00707692
TCONS_00129969	6.25738	0.0531294
TCONS_00129975	6.25738	3.14782
TCONS_00129987	6.25738	0.974285
TCONS_00129996	6.25738	2.07451
TCONS_00761253	6.25287	0.236082
TCONS_00880972	6.2506	0.0511099
TCONS_00502152	6.24413	0.0868275
TCONS_00819098	6.24382	0.0875444
TCONS_00248540	6.24272	0.0601534
TCONS_00248550	6.24272	0.250044
TCONS_00248570	6.24272	0.508613
TCONS_00248575	6.24272	0.255062
TCONS_00248577	6.24272	0.169829
TCONS_00248667	6.24272	0.133855
TCONS_00248694	6.24272	0.0769102
TCONS_01029907	6.24125	0.0510883
TCONS_01029915	6.24125	0.423731
TCONS_01029925	6.24125	0.462837
TCONS_01029929	6.24125	0.505191
TCONS_00048047	6.239	0.0598764
TCONS_00002050	6.23123	0.13356
TCONS_00002043	6.22208	0.374886
TCONS_00451622	6.21512	0.0647104
TCONS_00451624	6.21512	0.444425
TCONS_00072579	6.21049	0.0450371
TCONS_00072580	6.21049	0.0716401
TCONS_00918584	6.20838	1.17171
TCONS_00812960	6.20805	0.135223
TCONS_00397041	6.20728	1.52318
TCONS_00699520	6.20092	0.461227
TCONS_00248576	6.1954	0.307403
TCONS_00030494	6.18369	0.0565843
TCONS_00030497	6.18369	0.0483973
TCONS_00084649	6.18369	0.255297
TCONS_00837878	6.17364	0.0447653
TCONS_00761224	6.1702	0.0262049
TCONS_00248641	6.15477	0.240802
TCONS_00008687	6.14546	0.19909
TCONS_00062958	6.14546	0.137855
TCONS_00002013	6.13983	0.213857
TCONS_00752755	6.13403	0.254634
TCONS_00752763	6.13403	0.349799
TCONS_00752768	6.13403	0.116973
TCONS_00844861	6.13317	0.0254735
TCONS_00176447	6.12487	0.0795003
TCONS_00176517	6.12487	0.0201738
TCONS_00917369	6.12239	0.270522
TCONS_00917378	6.12239	0.38371
TCONS_00102219	6.11021	0.861112
TCONS_00217340	6.10313	0.170458
TCONS_00761237	6.08506	0.123187
TCONS_00300198	6.08375	0.753809
TCONS_00576000	6.08046	0.667203
TCONS_00509782	6.07099	0.0582648
TCONS_01021350	6.06908	0.0446776
TCONS_01021352	6.06908	0.021134
TCONS_01021357	6.06908	0.284091
TCONS_01021362	6.06908	0.0474332
TCONS_00866733	6.06249	0.258339
TCONS_00240608	6.05076	0.435398
TCONS_00240609	6.05076	0.160117
TCONS_00243436	6.04856	0.80084
TCONS_00243453	6.04856	0.112882
TCONS_00143869	6.04835	1.36696
TCONS_00143873	6.04835	1.80651
TCONS_00143876	6.04835	0.127509
TCONS_00752758	6.04503	0.285441
TCONS_00191710	6.04348	0.0374178
TCONS_00258915	6.02815	0.306642
TCONS_00870036	6.02569	0.118241
TCONS_00870038	6.02569	0.0625194
TCONS_00470051	6.01687	0.0147986
TCONS_00534480	6.01035	0.172983
TCONS_00300200	6.00906	0.233155
TCONS_00129997	6.00674	0.0472706
TCONS_00731188	6.00232	0.109395
TCONS_00731190	6.00232	0.0138397
TCONS_00731192	6.00232	0.00681602
TCONS_00917372	5.99631	0.143567
TCONS_00993494	5.994	0.205143
TCONS_00993517	5.994	0.117507
TCONS_00993533	5.994	0.500744
TCONS_00993545	5.994	0.0680528
TCONS_00993564	5.994	0.199457
TCONS_00993715	5.994	0.0635038
TCONS_00993720	5.994	0.110245
TCONS_00993721	5.994	0.123378
TCONS_00575796	5.99383	0.0455607
TCONS_00008692	5.98708	0.0888841
TCONS_00223900	5.98659	0.487503
TCONS_00129966	5.97916	0.283736
TCONS_00052781	5.97191	0.376063
TCONS_00052791	5.97191	0.140765
TCONS_00052792	5.97191	0.111768
TCONS_00052814	5.97191	0.0559644
TCONS_00052821	5.97191	0.203564
TCONS_00052823	5.97191	0.0484804
TCONS_00052856	5.97191	0.502676
TCONS_00176540	5.96058	0.0188534
TCONS_00008715	5.95977	0.151276
TCONS_00605575	5.95875	0.791324
TCONS_00605577	5.95875	0.961582
TCONS_00605578	5.95875	0.0149488
TCONS_00847331	5.95731	0.0851667
TCONS_00847333	5.95731	1.25007
TCONS_00847343	5.95731	0.0596423
TCONS_00847346	5.95731	0.464572
TCONS_00847347	5.95731	2.3152
TCONS_00847352	5.95731	0.554569
TCONS_00129998	5.95301	0.147016
TCONS_00880987	5.95012	0.495033
TCONS_00924627	5.93516	0.264943
TCONS_00936389	5.93332	0.602042
TCONS_00873511	5.92499	0.680169
TCONS_00873514	5.92499	1.39539
TCONS_00406684	5.92495	0.127215
TCONS_00535495	5.92347	0.265842
TCONS_00922659	5.92272	0.655335
TCONS_00922716	5.92272	0.163537
TCONS_00922731	5.92272	0.135474
TCONS_00577015	5.92132	0.279519
TCONS_00582195	5.9175	0.0178917
TCONS_00288126	5.90944	0.100615
TCONS_00187805	5.9079	1.65552
TCONS_00187806	5.9079	1.35246
TCONS_00187813	5.9079	3.9786
TCONS_00187831	5.9079	0.195468
TCONS_00780282	5.9066	0.500987
TCONS_01033631	5.90597	0.220915
TCONS_01033636	5.90597	0.324672
TCONS_00048052	5.90568	0.344149
TCONS_00243434	5.90311	0.638376
TCONS_00258942	5.8982	2.42101
TCONS_00263079	5.89799	0.191322
TCONS_00555144	5.89066	0.745221
TCONS_00387192	5.88716	1.03916
TCONS_00176530	5.88612	0.0343871
TCONS_00318152	5.88402	0.09811
TCONS_00713166	5.884	1.25861
TCONS_00713168	5.884	0.54576
TCONS_00081087	5.87341	0.562119
TCONS_01034677	5.87009	0.298458
TCONS_00470048	5.86311	0.341364
TCONS_00837302	5.86044	0.806135
TCONS_00845981	5.85338	0.0945273
TCONS_00993476	5.84982	0.348635
TCONS_00843334	5.84934	1.19048
TCONS_00993475	5.84698	0.248483
TCONS_00993785	5.83792	0.267321
TCONS_00812975	5.83717	0.705913
TCONS_00575778	5.83447	0.35115
TCONS_00288149	5.83374	0.181963
TCONS_00690295	5.83344	1.33079
TCONS_00555158	5.82576	0.12262
TCONS_00510595	5.82231	0.110613
TCONS_00176432	5.82164	0.417923
TCONS_00003747	5.81962	0.0998758
TCONS_00003748	5.81962	0.209952
TCONS_00003754	5.81962	0.193482
TCONS_00003755	5.81962	0.260259
TCONS_00003757	5.81962	0.0606829
TCONS_00003760	5.81962	0.152145
TCONS_00003768	5.81962	0.259676
TCONS_00125212	5.81769	0.869879
TCONS_00125218	5.81769	0.0227695
TCONS_00070267	5.81669	0.358468
TCONS_00070281	5.81669	0.675332
TCONS_00223892	5.81304	0.0855102
TCONS_00243432	5.80469	0.236013
TCONS_01021354	5.80418	0.098956
TCONS_00917368	5.79863	0.969842
TCONS_00263131	5.79723	1.17491
TCONS_00486704	5.78719	0.80986
TCONS_00909763	5.78126	0.275903
TCONS_00909764	5.78126	0.432001
TCONS_00935767	5.78126	0.123056
TCONS_00187810	5.77273	0.537184
TCONS_00837348	5.76448	0.811625
TCONS_00554034	5.7519	0.0453103
TCONS_00554035	5.7519	0.111338
TCONS_00572622	5.7405	2.19646
TCONS_01034686	5.74042	0.176808
TCONS_00993728	5.73333	0.219573
TCONS_00193867	5.72962	0.424651
TCONS_00993604	5.72464	0.0766588
TCONS_00857050	5.72148	0.0169802
TCONS_01023347	5.72032	0.0597482
TCONS_00136850	5.71498	0.438131
TCONS_00136854	5.71498	1.25967
TCONS_00759898	5.71426	1.08264
TCONS_00248680	5.71349	0.30753
TCONS_00101183	5.70891	0.340246
TCONS_00248545	5.70764	0.0683019
TCONS_00892871	5.70721	1.69359
TCONS_00892891	5.70721	0.0622373
TCONS_00892906	5.70721	0.0725886
TCONS_00486720	5.7072	2.57787
TCONS_01023136	5.70615	0.0793724
TCONS_01021360	5.70512	0.150427
TCONS_00944057	5.70375	0.10054
TCONS_00101228	5.69842	0.191357
TCONS_00004281	5.69372	0.08899
TCONS_00449646	5.6912	0.140152
TCONS_00761223	5.69004	0.0388025
TCONS_00486712	5.68762	3.8155
TCONS_01021358	5.68539	0.0678439
TCONS_00223909	5.67577	0.034032
TCONS_00790077	5.66957	1.11277
TCONS_00806490	5.66957	0.788581
TCONS_00806493	5.66957	0.0310598
TCONS_00008713	5.66322	0.865384
TCONS_00729651	5.65358	0.0122901
TCONS_00779774	5.65311	3.20435
TCONS_00779784	5.65311	0.0602052
TCONS_00845977	5.65264	1.03275
TCONS_00081103	5.65159	0.39335
TCONS_00187812	5.64961	1.448
TCONS_00081424	5.64506	0.0459414
TCONS_00081434	5.64506	0.292942
TCONS_00081448	5.64506	0.232309
TCONS_00101241	5.64314	0.516602
TCONS_00575879	5.64299	0.215381
TCONS_00922663	5.64182	0.22996
TCONS_00521282	5.64009	0.151763
TCONS_00521288	5.64009	0.759744
TCONS_00521292	5.64009	0.414553
TCONS_00690294	5.63722	0.0357819
TCONS_01066909	5.63605	0.071973
TCONS_00400724	5.63506	0.30563
TCONS_00400737	5.63506	0.231236
TCONS_00342195	5.63415	0.327766
TCONS_00779782	5.63308	0.537118
TCONS_00449644	5.62869	0.0840308
TCONS_00848406	5.62643	2.35981
TCONS_00515945	5.62612	0.0556958
TCONS_00921753	5.62472	3.37161
TCONS_00921755	5.62472	2.74333
TCONS_00921762	5.62472	2.72828
TCONS_00271132	5.62426	1.81594
TCONS_00271135	5.62426	2.32946
TCONS_00845986	5.6188	1.95193
TCONS_00021484	5.61606	0.0239862
TCONS_00021632	5.61606	0.357623
TCONS_00021658	5.61606	0.240932
TCONS_00021679	5.61606	0.646975
TCONS_00229830	5.60941	2.71358
TCONS_00229851	5.60941	5.69656
TCONS_00229852	5.60941	10.9278
TCONS_00229853	5.60941	6.70304
TCONS_00365772	5.59809	0.418131
TCONS_00387191	5.59801	2.4222
TCONS_00690293	5.59251	0.745906
TCONS_00049329	5.58914	1.42255
TCONS_00101728	5.58914	0.132648
TCONS_00892892	5.58868	1.12086
TCONS_00842307	5.58564	0.249238
TCONS_00223890	5.58461	0.19848
TCONS_00101184	5.58446	0.214118
TCONS_00087785	5.58228	0.054627
TCONS_00002012	5.57814	0.109881
TCONS_00727939	5.57645	0.272134
TCONS_00248675	5.57585	0.143081
TCONS_00935768	5.57345	0.0830281
TCONS_01035573	5.57242	0.252838
TCONS_00690301	5.57208	0.674248
TCONS_00197303	5.56973	0.183346
TCONS_00197305	5.56973	0.0727534
TCONS_00154505	5.56738	0.148277
TCONS_00274177	5.56463	0.02768
TCONS_00944070	5.56143	1.2069
TCONS_00858683	5.55905	0.11151
TCONS_00858692	5.55905	0.0646984
TCONS_00858694	5.55905	0.154737
TCONS_00518393	5.55568	0.0514068
TCONS_00518412	5.55568	0.39872
TCONS_00518441	5.55568	1.12721
TCONS_00518444	5.55568	1.252
TCONS_00768996	5.55275	0.58967
TCONS_00769002	5.55275	0.258042
TCONS_00769004	5.55275	0.810168
TCONS_00769006	5.55275	3.16726
TCONS_00769007	5.55275	3.67766
TCONS_00769008	5.55275	4.21976
TCONS_00769010	5.55275	3.76265
TCONS_00406692	5.54653	0.050125
TCONS_00263108	5.54369	3.07541
TCONS_00319923	5.54326	0.386785
TCONS_00518422	5.5399	0.17638
TCONS_00136891	5.53739	0.046136
TCONS_00569173	5.5359	0.136764
TCONS_00143870	5.53337	0.802135
TCONS_00326279	5.52713	0.135873
TCONS_00326285	5.52713	0.168279
TCONS_00761243	5.52704	0.215926
TCONS_00676069	5.52513	2.49989
TCONS_00676078	5.52513	1.18441
TCONS_00676087	5.52513	0.550086
TCONS_00676120	5.52513	2.80101
TCONS_00676150	5.52513	1.72602
TCONS_00676165	5.52513	0.124671
TCONS_00676197	5.52513	0.0473214
TCONS_00676227	5.52513	1.32452
TCONS_00676228	5.52513	0.236858
TCONS_00676237	5.52513	2.15897
TCONS_01025167	5.52078	0.0199687
TCONS_00630206	5.51685	0.620813
TCONS_00052834	5.50891	0.205751
TCONS_00096025	5.50539	0.0256014
TCONS_00096027	5.50539	0.0170957
TCONS_00933404	5.50328	0.760818
TCONS_00933418	5.50328	0.0699916
TCONS_00933421	5.50328	0.485353
TCONS_00933422	5.50328	0.326392
TCONS_00933423	5.50328	2.66463
TCONS_00933424	5.50328	0.319731
TCONS_00682473	5.50102	0.124772
TCONS_00682470	5.4957	0.281635
TCONS_00685800	5.49144	1.70349
TCONS_00685802	5.49144	0.072088
TCONS_00288146	5.48961	0.0450187
TCONS_00640820	5.48555	0.524218
TCONS_00336112	5.48403	0.110729
TCONS_00336137	5.48403	0.241813
TCONS_00336139	5.48403	0.120912
TCONS_00336160	5.48403	0.127605
TCONS_00459896	5.48304	0.20763
TCONS_00459915	5.48304	0.429368
TCONS_00459916	5.48304	0.312155
TCONS_00933413	5.48229	1.46479
TCONS_01031359	5.48216	0.331103
TCONS_01031361	5.48216	0.782656
TCONS_01031368	5.48216	2.05413
TCONS_01031376	5.48216	0.597725
TCONS_00963611	5.48004	0.882928
TCONS_00963648	5.48004	1.56882
TCONS_00866234	5.47749	1.61615
TCONS_00866235	5.47749	0.619831
TCONS_00866248	5.47749	0.0346324
TCONS_00866257	5.47749	0.26923
TCONS_00229846	5.47501	7.39848
TCONS_00892862	5.46843	0.160229
TCONS_00021443	5.46598	0.157673
TCONS_00892939	5.46335	0.0197672
TCONS_00574318	5.46192	0.695446
TCONS_00993484	5.46116	0.30915
TCONS_00229842	5.45847	0.917796
TCONS_00063405	5.45569	0.0529586
TCONS_00063408	5.45569	0.163686
TCONS_00063414	5.45569	0.140739
TCONS_00063417	5.45569	0.0409061
TCONS_00502242	5.45498	0.0870234
TCONS_00837872	5.45431	0.638205
TCONS_00922719	5.44748	1.11958
TCONS_00676083	5.44707	0.150365
TCONS_00011355	5.44619	0.51032
TCONS_00011364	5.44619	1.78421
TCONS_00011365	5.44619	0.38318
TCONS_00011371	5.44619	1.86824
TCONS_00452679	5.44091	0.330842
TCONS_00452682	5.44091	0.158027
TCONS_00070282	5.43673	0.883753
TCONS_01018783	5.43346	0.439465
TCONS_00728546	5.43219	0.304937
TCONS_00728552	5.43219	1.29488
TCONS_00763389	5.43219	0.194816
TCONS_00063432	5.42648	0.0688822
TCONS_00197318	5.42522	0.036694
TCONS_00459892	5.42459	1.65829
TCONS_00569166	5.42156	0.0873382
TCONS_01066920	5.42148	0.552236
TCONS_00845128	5.41519	0.0558476
TCONS_00897652	5.41257	0.131723
TCONS_00897654	5.41257	0.0997706
TCONS_00526486	5.41235	0.0183178
TCONS_00755730	5.40771	0.221493
TCONS_00521290	5.40644	0.568091
TCONS_00405117	5.40104	0.57949
TCONS_00405121	5.40104	0.0289729
TCONS_00405140	5.40104	0.57307
TCONS_00405143	5.40104	0.0615346
TCONS_00405172	5.40104	0.0799911
TCONS_01066925	5.40081	0.67183
TCONS_00566125	5.39887	1.60719
TCONS_00566130	5.39887	1.48805
TCONS_00566139	5.39887	1.22372
TCONS_00847332	5.39716	0.0350395
TCONS_00319935	5.39577	0.036898
TCONS_00276380	5.39461	0.703655
TCONS_00427244	5.39115	0.246528
TCONS_00866261	5.38997	0.0631857
TCONS_00564115	5.38968	0.167219
TCONS_00349346	5.38905	3.60213
TCONS_00441335	5.38857	0.148669
TCONS_00441351	5.38857	0.216773
TCONS_00441375	5.38857	0.276652
TCONS_00441382	5.38857	0.256718
TCONS_00441417	5.38857	0.13834
TCONS_00441429	5.38857	0.136846
TCONS_00101723	5.38847	0.0528643
TCONS_00048034	5.37989	0.109196
TCONS_00021447	5.37579	0.737331
TCONS_00870041	5.37423	0.0822457
TCONS_00021656	5.37296	0.0638998
TCONS_00021673	5.37239	0.0628764
TCONS_00459881	5.36984	0.278607
TCONS_00705202	5.36483	5.14124
TCONS_00405170	5.36196	0.598352
TCONS_00097565	5.36135	0.266453
TCONS_00097569	5.36135	0.180889
TCONS_00097572	5.36135	0.667845
TCONS_00097573	5.36135	1.56975
TCONS_00623799	5.36042	0.102393
TCONS_00623808	5.36042	0.0446832
TCONS_00728537	5.35817	3.17686
TCONS_00935769	5.35566	0.0959333
TCONS_00052816	5.3527	0.0695817
TCONS_00685799	5.3504	0.890625
TCONS_00518411	5.35027	0.142277
TCONS_00048028	5.34927	0.465568
TCONS_00759905	5.34816	0.163017
TCONS_00818186	5.34787	0.144494
TCONS_00818187	5.34787	0.0236338
TCONS_00838968	5.34787	0.071628
TCONS_00255172	5.34784	0.541029
TCONS_00555163	5.34702	0.0780112
TCONS_00555164	5.34702	0.129791
TCONS_00555165	5.34702	0.0474732
TCONS_00427239	5.34205	0.223413
TCONS_00775946	5.33817	0.0978283
TCONS_00775948	5.33817	0.0416956
TCONS_00775973	5.33817	0.156464
TCONS_00793452	5.33817	0.0366825
TCONS_00400703	5.33788	0.301141
TCONS_01048666	5.33642	0.0207366
TCONS_00092421	5.33563	0.148693
TCONS_00092425	5.33563	0.0425855
TCONS_00092457	5.33563	0.0211277
TCONS_00092475	5.33563	0.138038
TCONS_00459913	5.33413	0.491787
TCONS_00248535	5.33015	0.069152
TCONS_00902988	5.32959	0.179691
TCONS_00023140	5.32824	0.202326
TCONS_00023178	5.32824	0.368326
TCONS_00023179	5.32824	0.687445
TCONS_00223912	5.32661	0.0531006
TCONS_00676068	5.32626	1.28356
TCONS_00134591	5.32555	0.237356
TCONS_00526938	5.32419	0.100138
TCONS_01008853	5.32358	0.120859
TCONS_00229854	5.32345	7.3932
TCONS_00459876	5.32115	0.487335
TCONS_00775971	5.31982	0.14711
TCONS_00806491	5.31608	0.539434
TCONS_00292681	5.31129	0.124486
TCONS_00258917	5.3095	0.169616
TCONS_00441432	5.30742	0.173068
TCONS_00676097	5.30484	2.00929
TCONS_00903015	5.30426	0.806561
TCONS_00917373	5.30424	0.303375
TCONS_00518430	5.3031	0.0599643
TCONS_00602484	5.30207	0.0285169
TCONS_00602505	5.30207	0.273875
TCONS_00602506	5.30207	0.184105
TCONS_00602507	5.30207	0.408054
TCONS_00602509	5.30207	0.0674751
TCONS_00602512	5.30207	0.173548
TCONS_00566126	5.29987	1.14801
TCONS_00739674	5.29964	0.244174
TCONS_00009610	5.29616	0.0521624
TCONS_00009652	5.29616	0.0266719
TCONS_00009661	5.29616	1.11255
TCONS_00021485	5.29462	0.211476
TCONS_00319924	5.29228	0.013867
TCONS_00769000	5.29092	0.0375023
TCONS_00705220	5.28585	0.390756
TCONS_00009586	5.28222	0.441595
TCONS_00009592	5.27914	0.298163
TCONS_00526935	5.2782	1.1332
TCONS_00018898	5.27574	1.04089
TCONS_00018899	5.27574	0.843012
TCONS_00229835	5.27113	0.255799
TCONS_00349338	5.26974	0.704759
TCONS_00731187	5.26907	1.08982
TCONS_00664048	5.2686	0.149956
TCONS_00248710	5.26723	0.0165676
TCONS_00066378	5.26719	0.0434677
TCONS_00066379	5.26719	0.0372017
TCONS_00066389	5.26719	1.2826
TCONS_00066392	5.26719	0.131863
TCONS_00271161	5.26584	0.444821
TCONS_00936391	5.26482	0.426667
TCONS_00889382	5.26151	0.263534
TCONS_00889384	5.26151	0.0195574
TCONS_00889387	5.26151	0.327898
TCONS_00889399	5.26151	0.0101731
TCONS_00187830	5.25988	0.695313
TCONS_00263086	5.25961	1.02705
TCONS_00405159	5.25911	0.0552144
TCONS_00575897	5.2591	0.676513
TCONS_00063441	5.25892	0.0828381
TCONS_00892916	5.25579	0.0316672
TCONS_00771441	5.25427	0.0920024
TCONS_00771459	5.25427	0.359542
TCONS_00771494	5.25427	0.115688
TCONS_00441415	5.25259	0.560285
TCONS_00406699	5.25099	0.231363
TCONS_00577862	5.24401	0.148289
TCONS_00577864	5.24401	0.177451
TCONS_00577876	5.24401	0.278016
TCONS_00577884	5.24401	0.0399949
TCONS_00300925	5.23486	1.2095
TCONS_00023146	5.23463	0.170853
TCONS_00270316	5.23201	0.102145
TCONS_00685161	5.2312	0.213922
TCONS_00685164	5.2312	0.334617
TCONS_00759876	5.23037	0.411004
TCONS_00336143	5.22962	0.650585
TCONS_00734322	5.2218	0.0815695
TCONS_00734333	5.2218	0.0988071
TCONS_00734342	5.2218	0.364818
TCONS_00063961	5.22032	0.144322
TCONS_00386682	5.21718	0.123849
TCONS_00727391	5.21388	0.0566576
TCONS_00424338	5.21275	0.479329
TCONS_00424365	5.21275	0.0911122
TCONS_00424368	5.21275	0.303242
TCONS_00932592	5.21103	0.0922602
TCONS_01047405	5.2093	0.305467
TCONS_01047409	5.2093	0.0450101
TCONS_01047421	5.2093	1.87526
TCONS_01047423	5.2093	0.0981863
TCONS_00441317	5.20912	0.00713234
TCONS_00705201	5.20157	5.27363
TCONS_00245894	5.19698	0.368421
TCONS_00245931	5.19698	0.423994
TCONS_00739652	5.19314	0.927733
TCONS_00052769	5.19134	0.0588111
TCONS_00775965	5.19109	0.0290189
TCONS_00178615	5.18989	0.348969
TCONS_00178618	5.18989	2.20698
TCONS_00178623	5.18989	1.04415
TCONS_00178627	5.18989	0.324787
TCONS_00049038	5.18875	0.651777
TCONS_00049052	5.18875	0.670841
TCONS_00049058	5.18875	1.78793
TCONS_00911269	5.18874	0.014461
TCONS_00911296	5.18874	0.0384577
TCONS_00911316	5.18874	0.224042
TCONS_00405177	5.18697	1.00422
TCONS_00797879	5.18689	1.10499
TCONS_00521703	5.18685	0.152178
TCONS_00441362	5.18455	0.223904
TCONS_00099223	5.18237	2.74319
TCONS_00099237	5.18237	1.15074
TCONS_00771482	5.18051	0.937197
TCONS_00276371	5.18016	0.478075
TCONS_00775944	5.17947	0.941423
TCONS_00163503	5.17898	0.0206802
TCONS_00163746	5.17898	0.0230984
TCONS_00163851	5.17898	0.0218071
TCONS_00163865	5.17898	0.46698
TCONS_00163915	5.17898	0.626166
TCONS_00163921	5.17898	0.41576
TCONS_00775943	5.1773	0.0776114
TCONS_00452659	5.1748	0.32499
TCONS_00410313	5.17211	0.192776
TCONS_00410322	5.17211	0.912037
TCONS_00410386	5.17211	0.688754
TCONS_00410415	5.17211	0.30129
TCONS_00410424	5.17211	2.43764
TCONS_00410427	5.17211	3.69703
TCONS_00410433	5.17211	0.152766
TCONS_00410437	5.17211	0.0568375
TCONS_00410450	5.17211	1.10286
TCONS_00410453	5.17211	0.378307
TCONS_00602504	5.17081	0.899945
TCONS_00441352	5.16972	0.152143
TCONS_00441408	5.16698	0.366023
TCONS_00979161	5.16653	0.702752
TCONS_00979183	5.16653	0.168852
TCONS_00979193	5.16653	0.579808
TCONS_00848396	5.16645	2.02046
TCONS_00892854	5.16641	0.19224
TCONS_00342925	5.16629	0.570853
TCONS_00342933	5.16629	0.699519
TCONS_00342939	5.16629	0.806584
TCONS_00342951	5.16629	0.241098
TCONS_00342957	5.16629	0.00690015
TCONS_00342966	5.16629	0.784651
TCONS_00342967	5.16629	0.289937
TCONS_00208069	5.16608	0.295405
TCONS_00092389	5.16533	0.418315
TCONS_00101220	5.16084	0.216623
TCONS_00085076	5.16077	4.77074
TCONS_00085079	5.16077	1.35445
TCONS_00085082	5.16077	4.90127
TCONS_00085087	5.16077	0.12144
TCONS_00085095	5.16077	1.27598
TCONS_00085096	5.16077	0.995435
TCONS_00518414	5.15969	0.312599
TCONS_00917381	5.15772	0.589864
TCONS_00641057	5.15615	0.157743
TCONS_00641075	5.15615	2.21983
TCONS_00282001	5.15377	0.455678
TCONS_00282003	5.15377	0.38118
TCONS_00282006	5.15377	1.42075
TCONS_00006067	5.15345	0.436098
TCONS_00006072	5.15345	0.0957085
TCONS_00006078	5.15345	0.113002
TCONS_00006088	5.15345	0.104023
TCONS_00161952	5.15293	0.0600982
TCONS_00021376	5.15222	0.074247
TCONS_00771455	5.14997	2.43519
TCONS_00616020	5.14541	0.0175916
TCONS_00616026	5.14541	0.0651022
TCONS_00616028	5.14541	0.422368
TCONS_00616033	5.14541	0.14462
TCONS_00066390	5.14464	1.45913
TCONS_00178604	5.14424	0.783035
TCONS_00618024	5.14378	0.110468
TCONS_00390971	5.14247	1.88142
TCONS_00771433	5.14122	2.5479
TCONS_00023159	5.13844	0.0715092
TCONS_00685127	5.13803	0.22338
TCONS_00602523	5.13513	0.0146879
TCONS_00759899	5.13507	0.478807
TCONS_00610347	5.13307	0.384108
TCONS_00610348	5.13307	0.119222
TCONS_00610427	5.13307	0.0544397
TCONS_00840029	5.13274	0.967311
TCONS_00010044	5.13158	0.354096
TCONS_00602539	5.13119	0.0458741
TCONS_00178624	5.13037	1.45526
TCONS_00049559	5.13002	2.02712
TCONS_00049560	5.13002	1.9273
TCONS_00049561	5.13002	0.668534
TCONS_00160838	5.12985	0.437441
TCONS_00502230	5.12877	0.371589
TCONS_00066391	5.12841	0.75829
TCONS_00392632	5.12749	0.303829
TCONS_00392660	5.12749	0.208574
TCONS_00392684	5.12749	0.391576
TCONS_00392699	5.12749	0.0404374
TCONS_01048681	5.12653	0.391487
TCONS_00926339	5.1263	0.69627
TCONS_00101437	5.12463	0.144357
TCONS_00101443	5.12463	1.61774
TCONS_00101444	5.12463	0.123786
TCONS_00101445	5.12463	0.32812
TCONS_00101459	5.12463	0.0253693
TCONS_00101461	5.12463	0.178858
TCONS_00178617	5.12349	0.72563
TCONS_00873485	5.12166	0.556542
TCONS_00248625	5.12021	0.0832671
TCONS_00704018	5.11906	1.02742
TCONS_00993579	5.11488	0.314414
TCONS_00265830	5.11294	1.09174
TCONS_00265835	5.11294	0.0922932
TCONS_00265842	5.11294	2.68368
TCONS_00178620	5.11175	1.17489
TCONS_00447192	5.1115	0.606929
TCONS_00993501	5.11145	0.289556
TCONS_00085089	5.11128	5.01564
TCONS_00252265	5.11074	0.230111
TCONS_00252267	5.11074	0.102461
TCONS_00252289	5.11074	0.372712
TCONS_00252294	5.11074	0.279438
TCONS_00252296	5.11074	0.223931
TCONS_00252330	5.11074	0.155621
TCONS_00252345	5.11074	0.0474572
TCONS_00252400	5.11074	5.41529
TCONS_00993736	5.10955	0.530976
TCONS_00771434	5.1093	0.843045
TCONS_00518436	5.10525	0.0784722
TCONS_01055069	5.10452	0.807472
TCONS_01055078	5.10452	4.33794
TCONS_00060423	5.10358	0.449442
TCONS_00930074	5.10264	0.0814067
TCONS_00930080	5.10264	0.0155512
TCONS_00930088	5.10264	0.0505522
TCONS_00837323	5.1022	0.22332
TCONS_00676103	5.10048	0.566247
TCONS_00565615	5.09964	0.143037
TCONS_00565643	5.09964	0.187267
TCONS_00565652	5.09964	0.0872608
TCONS_00604811	5.09964	0.855487
TCONS_00023157	5.0993	0.332828
TCONS_00578062	5.09903	0.263165
TCONS_00515740	5.09836	0.0359367
TCONS_00178616	5.09822	1.21233
TCONS_00571549	5.09768	0.0807595
TCONS_00571572	5.09768	2.99636
TCONS_00042017	5.09693	1.86162
TCONS_00042019	5.09693	1.64297
TCONS_00042042	5.09693	1.38546
TCONS_00782405	5.09628	0.172405
TCONS_00798531	5.09628	1.57103
TCONS_00798595	5.09628	0.112277
TCONS_00798603	5.09628	0.50906
TCONS_00798649	5.09628	0.176136
TCONS_00798666	5.09628	0.128483
TCONS_00775961	5.09573	0.0337857
TCONS_00354671	5.09464	0.52004
TCONS_00354678	5.09464	0.292846
TCONS_00354692	5.09464	0.209993
TCONS_00400727	5.09082	0.643435
TCONS_00515891	5.09007	0.0957131
TCONS_00515919	5.09007	0.501106
TCONS_00963636	5.08806	0.469152
TCONS_00023129	5.08739	0.120587
TCONS_00734328	5.0855	0.187805
TCONS_00474401	5.08547	0.0248928
TCONS_00727946	5.08494	1.05884
TCONS_00433336	5.0825	0.52893
TCONS_00433359	5.0825	4.28337
TCONS_00433369	5.0825	3.96698
TCONS_00433376	5.0825	5.88722
TCONS_00433381	5.0825	9.45354
TCONS_00681145	5.08131	0.377242
TCONS_00694347	5.08131	2.05151
TCONS_00078361	5.08124	0.404448
TCONS_01033637	5.07822	0.68616
TCONS_00509785	5.07794	0.0239909
TCONS_00136864	5.07764	0.403601
TCONS_00314317	5.07663	1.80315
TCONS_00006090	5.07644	0.101803
TCONS_00258936	5.07371	0.634285
TCONS_00079181	5.0734	0.886592
TCONS_00978753	5.0709	0.00766475
TCONS_00978758	5.0709	0.0223262
TCONS_00978765	5.0709	0.32814
TCONS_00978769	5.0709	0.576194
TCONS_00101158	5.06827	0.603678
TCONS_00965954	5.06571	0.023117
TCONS_00965955	5.06571	0.297534
TCONS_00965971	5.06571	0.288006
TCONS_00965975	5.06571	0.254495
TCONS_00690250	5.06515	0.334832
TCONS_00690261	5.06515	0.793828
TCONS_00690277	5.06515	0.0344791
TCONS_00690282	5.06515	0.58517
TCONS_00690284	5.06515	0.368848
TCONS_00690285	5.06515	0.605074
TCONS_00134748	5.0639	0.434817
TCONS_00535194	5.0636	1.34428
TCONS_00474416	5.06124	0.189465
TCONS_00229555	5.05968	0.183002
TCONS_00229571	5.05968	0.0148056
TCONS_00229573	5.05968	0.314519
TCONS_00229574	5.05968	1.26711
TCONS_00229575	5.05968	0.293293
TCONS_01045810	5.05913	0.062323
TCONS_01045821	5.05913	0.0724293
TCONS_01045834	5.05913	0.0432928
TCONS_00902238	5.05821	0.0366484
TCONS_00902247	5.05821	0.177664
TCONS_00902251	5.05821	0.283353
TCONS_00902253	5.05821	0.567382
TCONS_00902254	5.05821	0.0744208
TCONS_00902269	5.05821	0.122013
TCONS_00902275	5.05821	0.164703
TCONS_00902276	5.05821	0.103833
TCONS_00506298	5.05234	0.0270555
TCONS_00664080	5.05058	0.104319
TCONS_00241704	5.05044	0.0829894
TCONS_00241714	5.05044	0.00945929
TCONS_00241737	5.05044	0.121882
TCONS_00842295	5.05025	0.366363
TCONS_00344246	5.04994	0.0148325
TCONS_00344254	5.04994	0.232279
TCONS_00514181	5.04992	0.0662821
TCONS_00441337	5.04979	0.292211
TCONS_00737441	5.04927	0.326901
TCONS_00737451	5.04927	0.487505
TCONS_00191616	5.04922	9.23163
TCONS_00191618	5.04922	4.45505
TCONS_00191632	5.04922	1.02634
TCONS_00163881	5.04914	0.0588119
TCONS_00641071	5.04879	0.0768965
TCONS_00641093	5.04879	0.0583769
TCONS_00641099	5.04879	0.0145763
TCONS_00641116	5.04879	0.235732
TCONS_00924511	5.04713	0.869766
TCONS_00924517	5.04713	0.398047
TCONS_00924526	5.04713	0.598428
TCONS_00924566	5.04713	0.674302
TCONS_00950765	5.04713	2.68926
TCONS_00950766	5.04713	2.83165
TCONS_00690246	5.04599	0.128425
TCONS_00248546	5.04599	0.522275
TCONS_00769445	5.04592	0.105356
TCONS_00769451	5.04592	0.0871345
TCONS_00769454	5.04592	0.29239
TCONS_00271295	5.04515	1.13511
TCONS_00824234	5.04314	0.648704
TCONS_00844391	5.04314	0.509393
TCONS_00844450	5.04314	2.14359
TCONS_00312084	5.04286	0.115573
TCONS_00312086	5.04286	0.842831
TCONS_00312088	5.04286	1.39205
TCONS_00312111	5.04286	0.144498
TCONS_00312112	5.04286	0.398476
TCONS_00312122	5.04286	0.384546
TCONS_00610420	5.04173	0.718206
TCONS_00085085	5.04163	1.59756
TCONS_00368837	5.0413	0.1114
TCONS_00368850	5.0413	0.0149874
TCONS_00368915	5.0413	0.173208
TCONS_00771503	5.03919	0.876259
TCONS_00590692	5.03783	0.572011
TCONS_00049587	5.03781	0.265916
TCONS_00245906	5.03766	1.66398
TCONS_00056529	5.03611	0.215938
TCONS_00566140	5.03594	0.548024
TCONS_00174445	5.03579	0.186086
TCONS_00174485	5.03579	1.59406
TCONS_00459893	5.03487	0.535737
TCONS_00231609	5.03473	0.201696
TCONS_00259046	5.03473	1.44935
TCONS_00794006	5.03457	0.277508
TCONS_00040274	5.0343	0.304314
TCONS_00040278	5.0343	0.498456
TCONS_00515890	5.03384	0.0213845
TCONS_00870040	5.03101	0.138751
TCONS_00847356	5.03076	0.0736172
TCONS_00613457	5.03037	0.42638
TCONS_00814254	5.02986	0.0259478
TCONS_00814257	5.02986	0.500169
TCONS_00814269	5.02986	0.925831
TCONS_00814277	5.02986	0.0252379
TCONS_00814282	5.02986	0.38789
TCONS_00814291	5.02986	0.921782
TCONS_00814293	5.02986	0.0863441
TCONS_00814299	5.02986	0.0926865
TCONS_00814305	5.02986	0.128785
TCONS_00433358	5.02983	4.25178
TCONS_00081425	5.02804	0.26259
TCONS_00896106	5.02749	0.703827
TCONS_00896110	5.02749	0.104645
TCONS_00896119	5.02749	0.494219
TCONS_00896120	5.02749	0.173829
TCONS_00163846	5.02254	0.403934
TCONS_00042038	5.02241	1.21299
TCONS_00101463	5.02129	0.0237402
TCONS_01029914	5.02013	0.213408
TCONS_01031375	5.0201	0.477251
TCONS_00101155	5.01999	0.312548
TCONS_00494590	5.01733	0.0609629
TCONS_00494595	5.01733	0.0743485
TCONS_00494657	5.01733	0.410091
TCONS_00610358	5.01132	0.0642665
TCONS_00847335	5.00974	0.200604
TCONS_00217329	5.00859	0.133118
TCONS_00577910	5.00851	0.335606
TCONS_00478145	5.00774	0.912263
TCONS_00478165	5.00774	1.10385
TCONS_00198062	5.00743	0.209565
TCONS_00163533	5.00573	0.0673174
TCONS_00259044	5.00403	1.30732
TCONS_00252306	5.00361	0.103072
TCONS_00797890	5.00355	0.228623
TCONS_00099238	5.00216	1.86779
TCONS_00410426	5.00201	2.53817
TCONS_00174284	5.00005	0.0862596
TCONS_00174285	5.00005	0.0775424
TCONS_00174291	5.00005	0.258689
TCONS_00618959	4.99938	2.25732
TCONS_00618961	4.99938	9.7937
TCONS_00847556	4.99926	1.89978
TCONS_00847559	4.99926	0.074373
TCONS_00582248	4.99809	0.0511091
TCONS_00577882	4.99796	0.0967402
TCONS_00979182	4.99757	0.165219
TCONS_00245898	4.99753	0.463384
TCONS_00983955	4.99597	0.508722
TCONS_00426829	4.99205	0.0565298
TCONS_00426836	4.99205	0.0650869
TCONS_00426848	4.99205	0.0815711
TCONS_00426870	4.99205	0.0265526
TCONS_00178297	4.99176	0.044874
TCONS_00178320	4.99176	1.02314
TCONS_00178336	4.99176	0.255811
TCONS_00725294	4.99007	0.169915
TCONS_00506386	4.98949	0.775262
TCONS_00590691	4.98901	0.772074
TCONS_00814242	4.98895	0.134199
TCONS_00236657	4.98797	0.0896084
TCONS_00441336	4.98697	0.0509503
TCONS_00527700	4.98671	3.01459
TCONS_00527722	4.98671	1.88748
TCONS_00879429	4.98405	0.0919416
TCONS_00879433	4.98405	0.789497
TCONS_00879454	4.98405	1.1044
TCONS_00879455	4.98405	0.0573454
TCONS_00623803	4.98207	1.33225
TCONS_00405194	4.98035	0.22236
TCONS_00963640	4.97722	0.916931
TCONS_00099227	4.97674	3.45322
TCONS_00822801	4.97641	0.802752
TCONS_00822802	4.97641	1.09513
TCONS_00822803	4.97641	0.530069
TCONS_00822804	4.97641	0.0216102
TCONS_00255288	4.97586	2.10937
TCONS_00245896	4.97465	2.58363
TCONS_00610370	4.97199	0.0580726
TCONS_00410374	4.97186	2.39082
TCONS_00775421	4.97178	0.0637874
TCONS_01048475	4.97168	0.113503
TCONS_00413757	4.97095	0.272577
TCONS_00690248	4.97045	0.0574539
TCONS_00405162	4.97033	0.0348645
TCONS_00534584	4.97008	0.480172
TCONS_00534599	4.97008	0.42814
TCONS_00534636	4.97008	0.693978
TCONS_00534647	4.97008	0.0256052
TCONS_00534654	4.97008	0.0577697
TCONS_00739641	4.96924	0.142467
TCONS_00817271	4.96859	0.276239
TCONS_00817293	4.96859	0.571234
TCONS_00255168	4.96847	0.222303
TCONS_00217334	4.96673	0.536699
TCONS_00006092	4.96605	0.642318
TCONS_00612218	4.96555	1.1996
TCONS_00326283	4.96495	0.0682549
TCONS_01034724	4.96064	0.0440385
TCONS_00840028	4.96032	4.51534
TCONS_00403130	4.96009	0.392553
TCONS_00602494	4.95816	0.339739
TCONS_00413748	4.95804	0.371692
TCONS_00982468	4.95782	0.113854
TCONS_00982475	4.95782	0.320075
TCONS_00982478	4.95782	0.380067
TCONS_00982479	4.95782	0.440058
TCONS_00982486	4.95782	0.0569471
TCONS_00982489	4.95782	0.545694
TCONS_00982490	4.95782	0.13416
TCONS_00982491	4.95782	0.533771
TCONS_00982492	4.95782	0.602874
TCONS_00982493	4.95782	0.0385327
TCONS_00982496	4.95782	0.392963
TCONS_00982507	4.95782	0.410597
TCONS_00982515	4.95782	0.519026
TCONS_00982516	4.95782	1.00261
TCONS_00982517	4.95782	0.313339
TCONS_00979176	4.95756	0.650179
TCONS_00518584	4.95744	0.36703
TCONS_00497658	4.95651	0.207657
TCONS_00085081	4.95572	0.766186
TCONS_00178601	4.95539	0.427735
TCONS_00041108	4.95509	0.11168
TCONS_00041123	4.95509	0.0803205
TCONS_00041127	4.95509	0.412006
TCONS_00313895	4.95318	1.15664
TCONS_00354670	4.95317	0.0242249
TCONS_00965997	4.9522	0.305754
TCONS_00318149	4.95203	0.938118
TCONS_00911273	4.95123	0.273556
TCONS_00252335	4.95086	2.90947
TCONS_00282011	4.95032	0.144672
TCONS_00025245	4.94873	0.167561
TCONS_00949401	4.94649	0.0302976
TCONS_01023135	4.94507	0.158787
TCONS_00842308	4.94494	0.49689
TCONS_00694227	4.94391	0.418133
TCONS_00245930	4.94332	0.346282
TCONS_00568359	4.94323	0.31378
TCONS_00568361	4.94323	0.681731
TCONS_00930646	4.94296	0.0721276
TCONS_00930662	4.94296	0.0520506
TCONS_00410316	4.94239	2.51478
TCONS_00025244	4.94091	1.66068
TCONS_00854928	4.94084	0.357401
TCONS_00123544	4.9374	0.00851446
TCONS_00123551	4.9374	0.0132455
TCONS_00798655	4.93662	0.162767
TCONS_00217099	4.93631	0.739666
TCONS_00582188	4.9362	0.644111
TCONS_00582189	4.9362	0.488421
TCONS_00621936	4.9362	0.273483
TCONS_00622001	4.9362	0.428641
TCONS_00009647	4.93556	0.710793
TCONS_00023135	4.93543	0.0762681
TCONS_00282834	4.93421	2.40781
TCONS_00873179	4.93307	0.0943209
TCONS_00873203	4.93307	0.255394
TCONS_00873216	4.93307	0.491597
TCONS_00873219	4.93307	0.0256206
TCONS_00873220	4.93307	0.513318
TCONS_00873221	4.93307	1.24617
TCONS_00769440	4.93288	0.271279
TCONS_00858690	4.93194	0.146563
TCONS_00978771	4.93009	0.0962807
TCONS_00014677	4.92833	0.989048
TCONS_00014679	4.92833	1.57797
TCONS_00014686	4.92833	0.461943
TCONS_00068731	4.92833	4.02524
TCONS_00441323	4.92755	0.247964
TCONS_00078384	4.92403	0.303819
TCONS_00871862	4.92379	0.677623
TCONS_00871873	4.92379	0.601056
TCONS_00871875	4.92379	0.0683308
TCONS_00276351	4.92366	0.211999
TCONS_00518565	4.92185	0.237507
TCONS_00814250	4.92131	0.896056
TCONS_00125222	4.92123	0.119816
TCONS_00163875	4.92053	0.285403
TCONS_00983950	4.91986	0.383385
TCONS_00930664	4.91936	0.500395
TCONS_00879434	4.91891	0.626878
TCONS_00924513	4.91794	4.16569
TCONS_00847322	4.91747	0.920908
TCONS_00930621	4.9174	0.87454
TCONS_00983952	4.91719	0.13896
TCONS_00160855	4.91655	0.131171
TCONS_00163882	4.91601	0.0963667
TCONS_00713766	4.91371	0.934647
TCONS_00713768	4.91371	1.49325
TCONS_00713771	4.91371	6.78091
TCONS_00713782	4.91371	3.47617
TCONS_00713786	4.91371	0.184955
TCONS_00134719	4.91321	0.182933
TCONS_00684888	4.9131	0.0513657
TCONS_00200607	4.91306	0.902928
TCONS_00578056	4.91244	0.453262
TCONS_00994895	4.91236	0.298317
TCONS_00241732	4.91203	0.138302
TCONS_00879453	4.91062	0.976805
TCONS_00983963	4.91059	0.442451
TCONS_00282008	4.90994	0.332213
TCONS_00713762	4.90936	6.8942
TCONS_00814264	4.90934	0.0806932
TCONS_00569174	4.90924	0.21615
TCONS_00072083	4.90794	0.604954
TCONS_00437384	4.90552	0.0873232
TCONS_00437387	4.90552	0.443212
TCONS_00965984	4.90551	0.170708
TCONS_00305840	4.90466	0.445306
TCONS_00506327	4.90457	0.0215848
TCONS_00494603	4.90373	0.0326768
TCONS_00860123	4.90353	0.357567
TCONS_00282839	4.90301	1.06392
TCONS_00282857	4.90301	0.0797631
TCONS_00282859	4.90301	1.15653
TCONS_00282864	4.90301	0.0970193
TCONS_00282866	4.90301	0.0868531
TCONS_00705093	4.90127	0.202085
TCONS_00252351	4.90055	5.37811
TCONS_00092454	4.90027	0.397853
TCONS_00798529	4.90026	1.24344
TCONS_00060424	4.89951	0.0993066
TCONS_00362387	4.89949	0.84016
TCONS_00362436	4.89949	0.0542864
TCONS_00362440	4.89949	0.0411366
TCONS_00362457	4.89949	0.976097
TCONS_00872277	4.89732	0.422676
TCONS_00872286	4.89732	0.883536
TCONS_00872302	4.89732	0.263562
TCONS_00872303	4.89732	0.330164
TCONS_00872304	4.89732	0.686372
TCONS_00872307	4.89732	0.961372
TCONS_00872308	4.89732	3.78357
TCONS_00872309	4.89732	1.88441
TCONS_00872310	4.89732	5.46354
TCONS_00872313	4.89732	6.51962
TCONS_00896132	4.89732	2.17808
TCONS_00008082	4.8971	0.0778407
TCONS_00439826	4.89592	0.0566395
TCONS_00439833	4.89592	0.052126
TCONS_00476769	4.89251	0.668776
TCONS_00903036	4.89089	1.46948
TCONS_00936468	4.88956	6.07447
TCONS_00630214	4.88956	0.265794
TCONS_00610389	4.88858	0.973095
TCONS_00405135	4.88733	0.156992
TCONS_00782406	4.88683	0.570925
TCONS_00879430	4.88632	0.309536
TCONS_00705200	4.88565	6.1517
TCONS_00252279	4.88263	1.01418
TCONS_00243437	4.88261	2.80066
TCONS_00769441	4.88099	0.0358402
TCONS_00571571	4.88072	0.51028
TCONS_00044399	4.88013	0.236627
TCONS_00994888	4.87985	0.628123
TCONS_00337225	4.87883	0.829754
TCONS_00337227	4.87883	0.530934
TCONS_00337228	4.87883	0.192513
TCONS_00337229	4.87883	0.0728202
TCONS_00337230	4.87883	0.361246
TCONS_00337234	4.87883	0.408297
TCONS_00337237	4.87883	0.01737
TCONS_00337238	4.87883	0.0542438
TCONS_00337250	4.87883	0.0747479
TCONS_00356302	4.87883	0.648164
TCONS_00387909	4.87842	0.975547
TCONS_00427229	4.87709	0.244894
TCONS_00609577	4.87619	1.1205
TCONS_00609583	4.87619	0.315651
TCONS_00609591	4.87619	1.84313
TCONS_00609597	4.87619	2.17787
TCONS_00609623	4.87619	0.565731
TCONS_00014718	4.87583	1.74055
TCONS_00965990	4.87568	0.0899006
TCONS_00252342	4.87551	6.16432
TCONS_00271291	4.87382	1.73812
TCONS_00174293	4.87365	0.104965
TCONS_00521689	4.87361	0.122254
TCONS_00368905	4.87294	1.73847
TCONS_00170757	4.87233	0.603564
TCONS_00199950	4.87233	0.713286
TCONS_00199951	4.87233	1.00239
TCONS_00199953	4.87233	2.3481
TCONS_00199954	4.87233	1.3515
TCONS_00199956	4.87233	0.280436
TCONS_00199957	4.87233	2.72726
TCONS_00199963	4.87233	2.42981
TCONS_00199966	4.87233	2.9407
TCONS_00199967	4.87233	0.766865
TCONS_00199973	4.87233	1.80004
TCONS_00199974	4.87233	3.07967
TCONS_00199977	4.87233	1.81542
TCONS_00199978	4.87233	1.67982
TCONS_00199985	4.87233	1.46553
TCONS_00199988	4.87233	1.06979
TCONS_00199994	4.87233	0.134445
TCONS_00200000	4.87233	0.619919
TCONS_00200001	4.87233	0.14163
TCONS_00200003	4.87233	1.07939
TCONS_00200004	4.87233	0.319974
TCONS_00123238	4.87171	0.29043
TCONS_00123246	4.87171	0.531513
TCONS_00072082	4.87147	0.187906
TCONS_00092447	4.87143	0.291011
TCONS_00314329	4.87117	0.725541
TCONS_00713778	4.87097	8.60756
TCONS_00623547	4.87056	0.860453
TCONS_00581457	4.87001	2.21606
TCONS_00993593	4.86845	0.160196
TCONS_01053542	4.86826	0.0305148
TCONS_01053567	4.86826	0.0500677
TCONS_00544322	4.86786	0.493591
TCONS_00198064	4.86727	1.52084
TCONS_00400692	4.86701	1.43951
TCONS_00049041	4.86588	0.812151
TCONS_00641090	4.86543	0.373548
TCONS_00794030	4.86281	1.28127
TCONS_00257617	4.86277	0.131493
TCONS_01041958	4.86223	0.911748
TCONS_00779769	4.86097	2.35343
TCONS_00386612	4.85964	0.439877
TCONS_00386614	4.85964	0.221448
TCONS_00410454	4.85964	0.182832
TCONS_00478141	4.85951	1.13062
TCONS_00694208	4.8585	0.831804
TCONS_00143265	4.85795	1.3856
TCONS_01025681	4.85794	0.897916
TCONS_00837358	4.8577	0.41444
TCONS_00354682	4.85637	0.0167163
TCONS_00926633	4.8553	1.18172
TCONS_00952630	4.8553	0.241419
TCONS_00484544	4.85339	0.0238875
TCONS_00120773	4.85161	0.330052
TCONS_00908901	4.85107	0.275688
TCONS_00433400	4.84973	0.580202
TCONS_00515898	4.8492	0.0401621
TCONS_00011357	4.84872	0.205047
TCONS_00515758	4.84597	0.0824202
TCONS_00011338	4.84539	1.44417
TCONS_00257624	4.8451	0.775408
TCONS_00641114	4.84411	0.422612
TCONS_00368920	4.84385	0.426883
TCONS_00650482	4.84358	1.36138
TCONS_00650490	4.84358	0.156039
TCONS_00650501	4.84358	2.17572
TCONS_00650508	4.84358	0.267226
TCONS_00650520	4.84358	0.137817
TCONS_00099513	4.84324	0.770898
TCONS_00902241	4.84271	0.0313503
TCONS_01008855	4.842	0.876681
TCONS_00421757	4.83885	0.410937
TCONS_00421768	4.83885	0.81656
TCONS_00453645	4.83885	0.753588
TCONS_00453646	4.83885	0.673854
TCONS_00890791	4.83855	0.0907703
TCONS_00890802	4.83855	0.070142
TCONS_00890803	4.83855	0.311122
TCONS_00921770	4.83757	0.0962257
TCONS_00924518	4.83724	0.0636485
TCONS_00779777	4.83698	0.277283
TCONS_00982483	4.83614	0.88683
TCONS_00231984	4.83578	0.0205099
TCONS_00958254	4.83571	0.992653
TCONS_00958257	4.83571	1.24704
TCONS_00958267	4.83571	0.163607
TCONS_00958268	4.83571	0.109261
TCONS_00958270	4.83571	0.177215
TCONS_00958272	4.83571	0.12833
TCONS_00958273	4.83571	0.76417
TCONS_00958282	4.83571	0.0881476
TCONS_00958283	4.83571	0.392892
TCONS_00958285	4.83571	0.68617
TCONS_00958289	4.83571	0.251974
TCONS_00848394	4.83559	1.14758
TCONS_00847362	4.83339	0.0343035
TCONS_00966446	4.83167	2.93552
TCONS_00966459	4.83167	3.7845
TCONS_00271306	4.83067	0.340456
TCONS_00349332	4.83062	0.53885
TCONS_00814266	4.82956	0.386914
TCONS_00685135	4.82879	0.135442
TCONS_00412955	4.82812	0.251021
TCONS_00412967	4.82812	0.190284
TCONS_00412972	4.82812	0.154579
TCONS_00412974	4.82812	0.160935
TCONS_00527784	4.82778	1.56886
TCONS_00817287	4.82676	0.535535
TCONS_00002007	4.82664	0.234572
TCONS_00785195	4.82462	0.60389
TCONS_00154532	4.8236	0.100983
TCONS_00252356	4.82303	1.95724
TCONS_00866269	4.82199	0.0927722
TCONS_00923322	4.82189	0.266411
TCONS_00923345	4.82189	0.453758
TCONS_00949893	4.82189	3.21201
TCONS_00917380	4.81936	0.0619651
TCONS_00923218	4.81892	0.680812
TCONS_00923220	4.81892	0.0751931
TCONS_00923265	4.81892	0.0656158
TCONS_00923288	4.81892	0.177636
TCONS_00630382	4.8177	0.561238
TCONS_00969411	4.81687	5.83803
TCONS_00969418	4.81687	3.5923
TCONS_00969422	4.81687	4.28368
TCONS_00969424	4.81687	0.602171
TCONS_00985052	4.81687	2.38185
TCONS_00872959	4.81627	0.133012
TCONS_00872964	4.81627	0.77996
TCONS_00872967	4.81627	0.549748
TCONS_00872968	4.81627	0.056844
TCONS_00872971	4.81627	0.362028
TCONS_00641115	4.81593	0.878932
TCONS_00040259	4.8146	0.918232
TCONS_00777292	4.81447	0.0405941
TCONS_00777293	4.81447	0.870302
TCONS_00777296	4.81447	0.404613
TCONS_00814279	4.81392	0.238147
TCONS_00569135	4.81352	0.0538171
TCONS_00607688	4.81352	0.0533345
TCONS_00830061	4.81312	2.06908
TCONS_01045856	4.813	0.147141
TCONS_00768758	4.81264	0.058167
TCONS_00902234	4.81232	0.0197411
TCONS_01023129	4.81183	0.141759
TCONS_00814314	4.81121	0.131519
TCONS_00176434	4.80939	0.347508
TCONS_00844863	4.80928	0.304893
TCONS_00208060	4.80887	0.242931
TCONS_00839109	4.80873	0.692735
TCONS_00839110	4.80873	0.319775
TCONS_00451628	4.8086	0.168659
TCONS_00814273	4.80845	0.832322
TCONS_00385879	4.8077	0.0643554
TCONS_00409159	4.8077	0.0347113
TCONS_00409162	4.8077	0.11531
TCONS_00409172	4.8077	0.204772
TCONS_00409193	4.8077	0.00832641
TCONS_00409204	4.8077	0.283931
TCONS_00409224	4.8077	0.445133
TCONS_00067175	4.80757	0.119339
TCONS_00511634	4.80549	0.401002
TCONS_00459013	4.80537	0.0511055
TCONS_00436055	4.80531	1.49285
TCONS_00618953	4.80405	1.36043
TCONS_01053546	4.80319	0.112612
TCONS_00231598	4.80317	0.115928
TCONS_00101436	4.80219	1.35618
TCONS_00541733	4.80169	2.56905
TCONS_00610391	4.80088	0.480948
TCONS_00511635	4.80064	0.293665
TCONS_00634292	4.79917	0.203324
TCONS_00634296	4.79917	0.339142
TCONS_00634298	4.79917	1.24473
TCONS_00216153	4.79877	1.3616
TCONS_00486708	4.79861	0.627476
TCONS_00952624	4.79856	0.190742
TCONS_01018787	4.79798	0.222754
TCONS_00009933	4.79776	0.411749
TCONS_01018789	4.79763	0.0367494
TCONS_00387005	4.79665	0.0332016
TCONS_00387007	4.79665	0.0274348
TCONS_00387012	4.79665	1.3124
TCONS_00387013	4.79665	0.467035
TCONS_00387014	4.79665	0.576266
TCONS_00817280	4.79637	0.548365
TCONS_00865291	4.79474	1.79392
TCONS_00865294	4.79474	0.587931
TCONS_00865301	4.79474	4.66988
TCONS_00775422	4.79466	0.202196
TCONS_00581444	4.79402	1.03118
TCONS_00515888	4.79401	0.016166
TCONS_00873181	4.79361	0.174516
TCONS_00603668	4.79147	0.258958
TCONS_00603670	4.79147	0.253166
TCONS_00603683	4.79147	0.45714
TCONS_00609590	4.7906	1.90229
TCONS_00245928	4.79043	0.0886635
TCONS_00163522	4.78874	0.133236
TCONS_00362494	4.78819	0.0547833
TCONS_00362496	4.78819	0.0478475
TCONS_00486706	4.78742	3.6712
TCONS_00057180	4.78677	0.412855
TCONS_00057181	4.78677	0.0507121
TCONS_00639709	4.78562	1.57653
TCONS_00639710	4.78562	0.45618
TCONS_00639712	4.78562	4.9694
TCONS_00639714	4.78562	0.544497
TCONS_00639717	4.78562	3.67517
TCONS_00639762	4.78562	4.35194
TCONS_00245929	4.78449	0.546187
TCONS_00092376	4.78418	0.245479
TCONS_00259236	4.78408	1.2297
TCONS_01062573	4.78243	0.115317
TCONS_00798493	4.78229	0.13339
TCONS_00163479	4.78144	0.252294
TCONS_00610836	4.78107	0.396207
TCONS_00610847	4.78107	0.141217
TCONS_00610857	4.78107	0.363028
TCONS_00610867	4.78107	0.261859
TCONS_00610878	4.78107	0.789721
TCONS_00101434	4.78005	1.11321
TCONS_00896098	4.77952	1.30027
TCONS_00367374	4.77945	0.0224233
TCONS_00367382	4.77945	0.38451
TCONS_00367396	4.77945	0.124674
TCONS_00367400	4.77945	0.00742448
TCONS_00367401	4.77945	0.123913
TCONS_00439825	4.7791	0.422643
TCONS_00822814	4.77877	0.235718
TCONS_00798503	4.77841	1.95075
TCONS_00734319	4.77573	0.288003
TCONS_00008087	4.7756	0.124599
TCONS_00297299	4.77556	1.0494
TCONS_00297309	4.77556	0.258254
TCONS_01003228	4.77283	2.3749
TCONS_01003235	4.77283	0.292569
TCONS_01003237	4.77283	0.557207
TCONS_01003245	4.77283	0.20431
TCONS_00174280	4.77022	0.148163
TCONS_00521185	4.7699	0.674999
TCONS_00521187	4.7699	1.15215
TCONS_00521188	4.7699	0.219015
TCONS_00521197	4.7699	0.672574
TCONS_00521223	4.7699	0.207691
TCONS_00282858	4.76973	0.349567
TCONS_00511605	4.7696	0.484103
TCONS_01019052	4.7695	0.573618
TCONS_00590745	4.76916	1.4316
TCONS_00255991	4.76873	0.21922
TCONS_00437386	4.76836	0.0239646
TCONS_00376454	4.76701	0.0651028
TCONS_00616032	4.76599	0.682268
TCONS_00199989	4.76594	3.72529
TCONS_00426866	4.76448	0.338717
TCONS_00872955	4.76422	0.316896
TCONS_00561290	4.76322	0.0843495
TCONS_00561305	4.76322	0.0150288
TCONS_00134594	4.76301	0.718814
TCONS_00722130	4.76229	0.647967
TCONS_00775450	4.76142	0.144267
TCONS_00316391	4.76043	0.483884
TCONS_00690267	4.75982	0.345498
TCONS_00846793	4.75972	0.289312
TCONS_00846805	4.75972	0.387404
TCONS_00846808	4.75972	0.123392
TCONS_00846828	4.75972	0.22662
TCONS_00130164	4.75919	0.212727
TCONS_00412961	4.75876	0.252712
TCONS_00949381	4.75742	0.159346
TCONS_00179222	4.75637	0.110603
TCONS_00616434	4.75637	0.0858063
TCONS_00616436	4.75637	0.162872
TCONS_00616454	4.75637	0.472695
TCONS_00163471	4.75532	0.144002
TCONS_00362453	4.75455	0.846242
TCONS_00059547	4.75399	0.109102
TCONS_00059555	4.75399	0.0320682
TCONS_00265865	4.75398	2.96351
TCONS_00919681	4.75384	0.1755
TCONS_00523691	4.75379	1.35279
TCONS_00523739	4.75379	0.192097
TCONS_00494615	4.75366	0.115937
TCONS_00725273	4.75278	0.496475
TCONS_00081422	4.75262	0.0979509
TCONS_00621394	4.75066	0.544091
TCONS_00342955	4.7497	0.635647
TCONS_00890799	4.74942	0.0570183
TCONS_00997603	4.74925	2.0877
TCONS_00997607	4.74925	0.203291
TCONS_00997620	4.74925	5.67115
TCONS_00997623	4.74925	2.10657
TCONS_00632411	4.74917	0.465355
TCONS_00013354	4.74578	0.0275653
TCONS_00134586	4.745	0.603222
TCONS_00872288	4.74437	0.0671804
TCONS_00872168	4.74423	3.62227
TCONS_00342927	4.74352	0.204692
TCONS_00507956	4.74342	0.0160626
TCONS_00508032	4.74342	0.275236
TCONS_00424362	4.74306	0.268952
TCONS_00837287	4.74271	2.52559
TCONS_00882401	4.74265	4.18326
TCONS_00882413	4.74265	0.323986
TCONS_00923335	4.74263	0.29265
TCONS_00099505	4.74219	1.5342
TCONS_00421777	4.74196	0.919475
TCONS_00484541	4.74134	0.158783
TCONS_00063404	4.74031	0.576927
TCONS_00008079	4.73891	0.0712151
TCONS_00155274	4.73686	7.80471
TCONS_00155276	4.73686	1.03721
TCONS_00066387	4.73635	0.1088
TCONS_00705104	4.73631	0.198723
TCONS_00677995	4.73509	0.994843
TCONS_00678008	4.73509	0.0598871
TCONS_00293358	4.7338	0.419454
TCONS_00293361	4.7338	0.2718
TCONS_00293364	4.7338	0.187554
TCONS_00293369	4.7338	0.0681517
TCONS_00293372	4.7338	0.190494
TCONS_00293375	4.7338	0.372591
TCONS_00293376	4.7338	0.0942824
TCONS_00293378	4.7338	0.26569
TCONS_00293379	4.7338	0.488551
TCONS_00293390	4.7338	0.078346
TCONS_00293395	4.7338	0.420636
TCONS_00293396	4.7338	0.187995
TCONS_00623103	4.7332	1.27705
TCONS_00376467	4.73316	0.251566
TCONS_00848705	4.73282	0.0309446
TCONS_00848707	4.73282	0.177677
TCONS_00568354	4.73201	0.86866
TCONS_00198057	4.73155	1.2327
TCONS_00086520	4.72885	0.64999
TCONS_00769225	4.72674	0.179831
TCONS_00769277	4.72674	0.202351
TCONS_00399609	4.72634	0.209936
TCONS_00270321	4.7256	1.45858
TCONS_00188102	4.72501	0.31691
TCONS_00188111	4.72501	0.0107733
TCONS_00568352	4.72488	0.221892
TCONS_00821285	4.72439	0.0656137
TCONS_00821286	4.72439	0.0988635
TCONS_00821306	4.72439	0.127074
TCONS_00386585	4.72321	0.20399
TCONS_00010111	4.72296	0.169363
TCONS_00362501	4.72283	1.79328
TCONS_00949412	4.7224	0.160707
TCONS_00120772	4.72107	1.31271
TCONS_00484548	4.72046	0.326071
TCONS_00078379	4.7204	0.582465
TCONS_00949386	4.72036	0.342274
TCONS_00950562	4.71821	4.46803
TCONS_00954623	4.71666	0.0520677
TCONS_00515944	4.71655	0.0191
TCONS_00618025	4.71589	0.100315
TCONS_00134587	4.71569	0.561923
TCONS_00409225	4.71565	0.229511
TCONS_00517217	4.71392	0.867614
TCONS_00517222	4.71392	0.15596
TCONS_00517224	4.71392	0.798835
TCONS_00517232	4.71392	0.351429
TCONS_00191849	4.71253	0.123559
TCONS_01058940	4.71249	0.106683
TCONS_00092173	4.712	0.0448712
TCONS_00092177	4.712	0.253613
TCONS_00070318	4.71174	0.345516
TCONS_00070352	4.71174	0.172528
TCONS_00070358	4.71174	0.121799
TCONS_00070366	4.71174	0.507223
TCONS_00070381	4.71174	0.0534818
TCONS_00070383	4.71174	0.121769
TCONS_00070387	4.71174	0.17186
TCONS_00070425	4.71174	0.246766
TCONS_00070430	4.71174	0.329872
TCONS_00759902	4.71108	0.515889
TCONS_00313308	4.71044	0.421401
TCONS_00313342	4.71044	0.00853425
TCONS_00439834	4.70971	0.160245
TCONS_00835337	4.70946	0.082315
TCONS_00367347	4.70827	0.379649
TCONS_00231979	4.70746	0.0145192
TCONS_00412948	4.70709	0.521249
TCONS_00292675	4.70639	1.1928
TCONS_00798499	4.70597	0.133717
TCONS_00163931	4.70564	2.24477
TCONS_00163936	4.70564	3.62361
TCONS_00163944	4.70564	0.540979
TCONS_00997598	4.70529	4.37619
TCONS_00010113	4.70461	0.174378
TCONS_00044398	4.70361	0.0426259
TCONS_00609580	4.70322	1.89124
TCONS_00873186	4.70264	0.159287
TCONS_00452674	4.70258	0.647083
TCONS_00873214	4.70167	0.24726
TCONS_00441361	4.70011	0.115229
TCONS_00873196	4.70008	0.220346
TCONS_00610901	4.70007	0.0723414
TCONS_00197308	4.69901	0.0831547
TCONS_00066931	4.69818	0.421663
TCONS_00123257	4.69745	0.871443
TCONS_00871882	4.6959	2.51802
TCONS_00873183	4.69569	0.974968
TCONS_00004280	4.69458	0.194361
TCONS_00817619	4.69452	0.366669
TCONS_00817677	4.69452	0.322685
TCONS_00838548	4.69452	0.0115629
TCONS_00586534	4.69338	0.100917
TCONS_00586551	4.69338	0.126542
TCONS_00155989	4.6917	0.113005
TCONS_00134846	4.69169	0.0452601
TCONS_00613455	4.69102	0.113046
TCONS_00241698	4.68937	0.129059
TCONS_00153248	4.68883	0.0161446
TCONS_00153260	4.68883	1.18789
TCONS_00153272	4.68883	0.18816
TCONS_00153284	4.68883	0.350508
TCONS_00820515	4.68836	0.318478
TCONS_00337236	4.68767	0.0175595
TCONS_00841628	4.68736	0.527912
TCONS_00206254	4.68613	0.041093
TCONS_00206264	4.68613	0.00709637
TCONS_00206271	4.68613	0.0272209
TCONS_00206282	4.68613	0.0136055
TCONS_00206290	4.68613	0.00975705
TCONS_00632421	4.68485	0.487734
TCONS_01045862	4.68468	0.375429
TCONS_00630385	4.68435	0.0932775
TCONS_00571569	4.68407	0.650798
TCONS_00517226	4.68297	0.615248
TCONS_00841420	4.68238	0.674968
TCONS_00930618	4.6815	0.231421
TCONS_00153251	4.68074	0.374912
TCONS_00252239	4.6794	0.0309315
TCONS_00362443	4.67913	0.0986904
TCONS_01045848	4.67902	0.0800643
TCONS_00681174	4.67864	2.09779
TCONS_00514196	4.67779	0.311443
TCONS_00226517	4.67767	0.159109
TCONS_00226541	4.67767	0.165526
TCONS_00226548	4.67767	0.0460183
TCONS_00226558	4.67767	0.0749724
TCONS_00866827	4.67762	0.169742
TCONS_00866836	4.67762	0.420681
TCONS_00866847	4.67762	0.176405
TCONS_00509783	4.67755	0.0686541
TCONS_00292677	4.67738	1.55861
TCONS_00048797	4.67448	0.335522
TCONS_00048803	4.67448	0.0608078
TCONS_00048805	4.67448	0.200651
TCONS_00318621	4.67422	2.09824
TCONS_00318622	4.67422	0.0806461
TCONS_00318629	4.67422	0.312307
TCONS_00318631	4.67422	0.711939
TCONS_00318642	4.67422	0.392822
TCONS_00318643	4.67422	0.0429553
TCONS_00318644	4.67422	0.0875082
TCONS_00966432	4.67368	4.5616
TCONS_00042057	4.67341	0.284018
TCONS_00095209	4.67341	0.0813196
TCONS_00095215	4.67341	3.60811
TCONS_00095220	4.67341	2.21993
TCONS_00095238	4.67341	4.72678
TCONS_00746561	4.67335	0.131915
TCONS_00746562	4.67335	0.0626061
TCONS_00746595	4.67335	0.212752
TCONS_00191712	4.67312	0.271934
TCONS_00412965	4.67221	0.793799
TCONS_00459872	4.67094	0.0337573
TCONS_00865266	4.67056	6.70751
TCONS_00231606	4.66876	0.0736148
TCONS_00405125	4.6672	0.0627681
TCONS_00494640	4.66687	0.301944
TCONS_00200006	4.66684	1.551
TCONS_01057082	4.66537	1.43596
TCONS_00197317	4.66419	0.117454
TCONS_00529400	4.66414	0.263283
TCONS_00926335	4.6636	2.07064
TCONS_00522112	4.66299	0.0461711
TCONS_00662263	4.6615	0.0174321
TCONS_00662272	4.6615	0.111275
TCONS_00785196	4.66076	1.03092
TCONS_00427250	4.66052	0.153174
TCONS_00514192	4.65935	0.764284
TCONS_00257619	4.65867	0.229602
TCONS_00866302	4.65826	0.787422
TCONS_00271298	4.65629	2.08822
TCONS_00250436	4.65625	0.367624
TCONS_00250471	4.65625	0.27984
TCONS_00250497	4.65625	0.159004
TCONS_00250523	4.65625	0.109356
TCONS_00250556	4.65625	0.397941
TCONS_00006962	4.65568	2.76174
TCONS_00006974	4.65568	1.21363
TCONS_00006981	4.65568	0.440819
TCONS_00072976	4.65567	0.266542
TCONS_00259229	4.65498	0.879769
TCONS_00997621	4.65465	7.72028
TCONS_00903010	4.65425	0.84083
TCONS_00575720	4.65343	0.452014
TCONS_00616248	4.65343	0.070863
TCONS_00616249	4.65343	0.0283672
TCONS_00108998	4.65308	0.224785
TCONS_00109009	4.65308	0.0169395
TCONS_00109011	4.65308	0.0443227
TCONS_00368826	4.65279	0.392019
TCONS_00502235	4.65211	0.677646
TCONS_00868522	4.65133	0.51118
TCONS_00868524	4.65133	0.0301467
TCONS_00868526	4.65133	0.283012
TCONS_00868537	4.65133	0.2743
TCONS_00890472	4.65133	0.0895736
TCONS_00136882	4.6508	0.0688952
TCONS_00347644	4.65017	0.633297
TCONS_00347651	4.65017	0.663766
TCONS_00347653	4.65017	1.29237
TCONS_00775440	4.6488	0.400731
TCONS_00521666	4.64681	0.160333
TCONS_00514199	4.64607	0.140691
TCONS_00070392	4.64569	0.256855
TCONS_00441387	4.64443	0.175444
TCONS_00254512	4.64347	0.196616
TCONS_00254533	4.64347	0.059086
TCONS_00254539	4.64347	0.0730067
TCONS_00973458	4.64345	0.204354
TCONS_00378860	4.6434	0.0274686
TCONS_00118766	4.64253	0.0104423
TCONS_00118784	4.64253	0.246333
TCONS_00118785	4.64253	0.36631
TCONS_00138009	4.64253	0.37028
TCONS_00944091	4.64204	2.62993
TCONS_00987667	4.64197	0.0424502
TCONS_00042037	4.64173	0.775734
TCONS_00422804	4.64147	0.166816
TCONS_00422817	4.64147	0.108681
TCONS_00422818	4.64147	0.162665
TCONS_00422823	4.64147	0.25623
TCONS_00042036	4.64117	0.215435
TCONS_01062578	4.64073	0.364158
TCONS_00478134	4.64043	1.74731
TCONS_00048051	4.64026	0.908461
TCONS_00120770	4.63902	0.551382
TCONS_00507928	4.63885	1.19248
TCONS_00848393	4.63802	1.59591
TCONS_00590705	4.63694	0.398501
TCONS_00412951	4.6365	0.623577
TCONS_00610884	4.63637	0.638083
TCONS_00997592	4.63609	4.48949
TCONS_00486581	4.6343	0.680456
TCONS_00486628	4.6343	0.0463548
TCONS_00386586	4.63412	0.360316
TCONS_00997629	4.63384	3.4277
TCONS_00965745	4.63342	1.56586
TCONS_00965761	4.63342	2.95482
TCONS_00193320	4.63319	0.114063
TCONS_00232854	4.63266	0.497425
TCONS_00260131	4.63266	0.120743
TCONS_00260151	4.63266	1.06205
TCONS_00978767	4.63107	0.539971
TCONS_00305580	4.63056	0.444179
TCONS_00305619	4.63056	0.134321
TCONS_00305637	4.63056	0.133949
TCONS_00305646	4.63056	0.486687
TCONS_00305664	4.63056	0.335448
TCONS_00305701	4.63056	0.107187
TCONS_00305711	4.63056	0.787286
TCONS_00305737	4.63056	0.493778
TCONS_00066927	4.63021	0.304933
TCONS_00143403	4.62984	0.534476
TCONS_00501746	4.62843	0.0385373
TCONS_00533680	4.62843	0.997605
TCONS_00533687	4.62843	1.01131
TCONS_00533690	4.62843	0.187045
TCONS_00533693	4.62843	0.525907
TCONS_00533697	4.62843	0.250011
TCONS_00890789	4.62828	0.423863
TCONS_00409165	4.6277	0.0555346
TCONS_00078381	4.62761	0.304474
TCONS_00872273	4.62748	0.472376
TCONS_00828460	4.6262	0.022918
TCONS_00828461	4.6262	0.00923433
TCONS_00616014	4.62606	0.18859
TCONS_00151488	4.62565	0.0682363
TCONS_00151497	4.62565	0.203474
TCONS_00151509	4.62565	0.2519
TCONS_00872191	4.62462	8.0453
TCONS_00591084	4.6241	0.50856
TCONS_00591129	4.6241	0.114893
TCONS_00591132	4.6241	0.0266943
TCONS_00591142	4.6241	4.83793
TCONS_00218608	4.62308	0.262108
TCONS_00218609	4.62308	0.189936
TCONS_00387200	4.62203	0.609201
TCONS_00814308	4.62193	0.756011
TCONS_00576427	4.62148	0.272173
TCONS_00576431	4.62148	0.0127958
TCONS_00616673	4.62148	0.14621
TCONS_00191851	4.62037	0.392272
TCONS_00669702	4.62024	0.322177
TCONS_00669703	4.62024	0.866139
TCONS_00669705	4.62024	0.233144
TCONS_00669708	4.62024	0.456604
TCONS_01014415	4.62011	0.0337978
TCONS_01034786	4.62011	0.029019
TCONS_00009954	4.6199	0.667019
TCONS_00499922	4.61985	0.0108753
TCONS_00882394	4.61949	0.406621
TCONS_00208057	4.61947	1.03663
TCONS_00841417	4.61932	0.256427
TCONS_00228919	4.61855	4.45013
TCONS_00965983	4.61849	0.0744232
TCONS_00241716	4.61847	0.0212189
TCONS_00376451	4.6184	0.23039
TCONS_00820420	4.61648	0.143174
TCONS_00412943	4.61608	0.0238648
TCONS_00125580	4.61544	0.067662
TCONS_00125581	4.61544	0.441874
TCONS_00125603	4.61544	0.174511
TCONS_00125629	4.61544	0.211873
TCONS_00125647	4.61544	0.0253304
TCONS_00125661	4.61544	0.158691
TCONS_00125678	4.61544	0.248295
TCONS_00506324	4.61509	0.306111
TCONS_00865803	4.61468	0.159542
TCONS_00865807	4.61468	0.295168
TCONS_00888889	4.61468	0.172434
TCONS_00888893	4.61468	0.315627
TCONS_00888895	4.61468	0.00423948
TCONS_00888898	4.61468	0.10821
TCONS_00840024	4.61314	1.28302
TCONS_01062283	4.61229	0.35566
TCONS_00134601	4.61172	0.328702
TCONS_00114386	4.61171	5.42249
TCONS_00114387	4.61171	2.3685
TCONS_00114389	4.61171	2.82447
TCONS_00114390	4.61171	1.67706
TCONS_00114412	4.61171	4.30292
TCONS_00521715	4.61164	0.215339
TCONS_00607695	4.6116	0.383402
TCONS_00441310	4.61158	0.399633
TCONS_00846818	4.61079	0.141225
TCONS_00118777	4.61077	0.202796
TCONS_00501575	4.61076	0.904265
TCONS_00775438	4.61049	0.310113
TCONS_00871896	4.61049	0.0902659
TCONS_00153255	4.61019	0.178358
TCONS_00963742	4.61006	0.358287
TCONS_00963744	4.61006	0.0892279
TCONS_01006553	4.60994	3.53345
TCONS_00533741	4.60901	0.122392
TCONS_00533788	4.60901	0.0266239
TCONS_00533827	4.60901	0.185582
TCONS_00902235	4.60809	0.101715
TCONS_00086856	4.60763	0.0765634
TCONS_00086857	4.60763	0.264803
TCONS_00824378	4.60748	0.0726932
TCONS_00824383	4.60748	0.290931
TCONS_00844527	4.60748	0.681136
TCONS_00844534	4.60748	0.696818
TCONS_00844539	4.60748	0.722776
TCONS_00844540	4.60748	0.168895
TCONS_00844541	4.60748	1.84467
TCONS_00844545	4.60748	0.101061
TCONS_00844557	4.60748	0.269086
TCONS_00844559	4.60748	0.900671
TCONS_00844566	4.60748	0.0407419
TCONS_00844572	4.60748	0.300933
TCONS_00844574	4.60748	0.164014
TCONS_00844575	4.60748	0.548029
TCONS_00844576	4.60748	0.868981
TCONS_01003504	4.60742	0.0869808
TCONS_00930648	4.60591	0.516998
TCONS_00678020	4.60505	0.0197144
TCONS_00025240	4.60415	1.57451
TCONS_00208135	4.60397	0.307811
TCONS_00208137	4.60397	0.896001
TCONS_00208148	4.60397	1.28187
TCONS_00241693	4.60343	0.0152274
TCONS_00681156	4.60319	0.261192
TCONS_00494649	4.60282	0.0821619
TCONS_00923246	4.60267	0.756795
TCONS_00409725	4.60248	0.181728
TCONS_00409731	4.60248	0.0612089
TCONS_00409738	4.60248	0.0641338
TCONS_00409742	4.60248	0.0365613
TCONS_00998929	4.60211	2.35694
TCONS_00002033	4.60179	0.967287
TCONS_00114396	4.60133	2.70474
TCONS_00057133	4.60108	0.118718
TCONS_00057136	4.60108	0.0558549
TCONS_00581672	4.59914	0.261055
TCONS_00581690	4.59914	0.307107
TCONS_00581694	4.59914	0.081639
TCONS_00581704	4.59914	0.0540889
TCONS_00581710	4.59914	0.0367447
TCONS_00591136	4.59912	3.38818
TCONS_00163852	4.59686	0.621756
TCONS_00067173	4.59636	0.0551239
TCONS_00846794	4.5958	0.353237
TCONS_00751484	4.59506	0.133689
TCONS_00751492	4.59506	0.564442
TCONS_00751498	4.59506	0.650607
TCONS_00751513	4.59506	0.294196
TCONS_00173996	4.59437	8.75022
TCONS_00173998	4.59437	2.47816
TCONS_00174000	4.59437	4.36548
TCONS_00174024	4.59437	0.796445
TCONS_00174032	4.59437	2.34034
TCONS_00174033	4.59437	0.99769
TCONS_00174034	4.59437	6.33645
TCONS_00174035	4.59437	1.41116
TCONS_00174036	4.59437	0.610196
TCONS_00174038	4.59437	2.97378
TCONS_00174041	4.59437	2.78308
TCONS_00018896	4.5938	0.818166
TCONS_00468399	4.59148	0.45358
TCONS_00433391	4.59089	0.72481
TCONS_00457899	4.59017	0.180537
TCONS_00457901	4.59017	0.332394
TCONS_00153832	4.58946	1.08477
TCONS_00437377	4.58884	0.920106
TCONS_00908705	4.58847	0.031855
TCONS_00908706	4.58847	0.184996
TCONS_00908722	4.58847	0.63918
TCONS_00908723	4.58847	0.550637
TCONS_00908724	4.58847	2.70683
TCONS_00908726	4.58847	0.493711
TCONS_00441313	4.5884	0.0486584
TCONS_00501563	4.58838	0.446812
TCONS_00538863	4.58828	0.350115
TCONS_00538883	4.58828	0.403591
TCONS_00538890	4.58828	0.341159
TCONS_00538892	4.58828	0.087264
TCONS_00538942	4.58828	0.522259
TCONS_00538943	4.58828	0.199027
TCONS_00538991	4.58828	0.171538
TCONS_00538999	4.58828	0.0618112
TCONS_00539100	4.58828	0.0718087
TCONS_00362510	4.58796	0.157095
TCONS_00486724	4.58764	0.201046
[truncated: 130,806 more rows]

## Sheet: Figure 2B
Trait_class	Transcript_ID (FLIbase_ID)	Adrenal	Bladder	Brain	Breast	Cervix	Colon	Esophagus	Heart	Kidney	Liver	Lung	Muscle	Ovary	Pancreas	Prostate	Skin	Small_Intestine	Spleen	Stomach	Testis	Thyroid	Uterus
Endocrine	TCONS_00219766	0	0	0	0	0	0	0	0	0	0	0	0.359521	0	0	0	0	0	0	0	3.0287	0	0
Endocrine	TCONS_00671022	0	0	0	0	0	0	0	0	0	0	0	0	0	0	0	0	0	0.151409	0	0	0	0
Endocrine	TCONS_00651067	5.63743	5.19337	2.05431	4.22486	6.06373	6.07568	4.94385	1.4329	4.33444	2.44817	4.88089	1.37161	3.61469	1.98245	6.50833	2.19122	4.76138	6.45269	3.38297	2.56378	9.28595	5.6509
Endocrine	TCONS_00651138	0.151608	0	0	0.0948725	0	0.285141	0	0	0.081522	0	0.106573	0	0	0.053127	0.325758	0	0.332396	0.463223	0.121393	0	0.31138	0.336072
Endocrine	TCONS_00651139	0	0	0	0	0	0	0	0	0	0.255952	0	0	0	0	0	0	0	0	0	0	0	0
Endocrine	TCONS_00033474	0	0	0	0.392958	0	0.212041	0.207533	0.081534	0	0	0.441113	0.129845	0	0	0	0	0	0	0	1.03907	0	0
Endocrine	TCONS_00033476	0.237073	0	0	0.685497	0.371781	0.111439	0.184608	0.143436	0.29744	0	0	0.498335	0	0.029059	0	0.515476	0.47802	0	0.124782	1.37842	0.817693	0
Endocrine	TCONS_00033555	0	0.189317	0	0	0	0	0	0	0	0	0	0	0	0	0	0	0	0	0	0	0	0
Endocrine	TCONS_01015388	0	0	0	0	0	0	0	0	0	0	0	0	0	0.039517	0	0	0	0	0	0	0	0
Endocrine	TCONS_01015394	0	0	0	0	0	0	0	0	0	0	0.965248	0	0	0	0	0	0	0	0	0	0	0
Endocrine	TCONS_00651250	0	0	0	0	0	0	0	0	0	0	0	0.0309	0	0	0	0	0	0	0	0	0.216874	0
Endocrine	TCONS_00651263	0	0	0	0	0	0	0	0	0	0	0	0	0	0	0	0	0	0	0	0	1.42342	0
Endocrine	TCONS_00586265	0	0	0	1.15326	0	0	0	0	0	0	0.514516	0	0	0	0	0.0204925	0	0	0	0	0	0
Endocrine	TCONS_00586267	0	0	0	0	0	0	0	0	0	0	0	0	0.177751	0	0	0	0	0.076464	0	0	0	0
Endocrine	TCONS_00047191	0	0	0.0189495	0	0	0	0	0	0	0	0	0	0	0	0.087629	0	0.021843	0	0	0	0	0.164643
Endocrine	TCONS_00858830	0	0	0	0	0	0	0	0	0	0	0	0	0	0	0	0	0	0	0	1.33468	0	0
Endocrine	TCONS_00858853	0.455206	0.330558	0.231235	0.270713	0.312226	0.433232	0.414895	0.1092	0.254057	0.169224	0.4534	0.0781465	0.230904	0.154184	0.508891	0.304217	0.481455	0.752789	0.291737	2.11342	0.77721	0.333592
Endocrine	TCONS_00858873	0.519305	0.719532	0.350321	0.350223	0.49007	0.974201	0.863509	0	0.434599	0.351406	0.482698	0	1.22702	0.385732	0.862842	0.339788	1.48953	1.72478	0.536736	1.44501	0.950249	0.921316
Endocrine	TCONS_00858876	0	1.7779	0.404908	0.755344	0	1.49854	0.922644	0	1.03507	0	0	0	1.66123	0	0	0	0.951733	0	0	0	0	1.6033
Endocrine	TCONS_00858884	0	0	0	0	1.19664	0	0	0	0	0	0	0	0	0.607838	0	1.32603	0.474376	0	0	0	0	0
Endocrine	TCONS_00115448	0	0	0	0	0	0	0	0	0	0	0	0	0	0	0	0	0	0	0	4.99984	0	0
Endocrine	TCONS_00387620	0.0705255	0.157734	0	0.621995	0.323106	0.380148	0	0	0.273207	0	0.641567	0.126964	0	0.0843495	0.177659	0.356954	0.254968	0.299443	0.232518	0	0.588847	0.22389
Endocrine	TCONS_00387621	0	0	0	0.090196	0	0	0	0	0	0.025886	0	0	0	0.173706	0	0.218947	0.089517	0	0.264238	0	0	0
Endocrine	TCONS_00387630	0	0	0	0.499952	0.313291	0	0	0	0	0	0.36594	0	0	0	0	0	0	0	0	0	0.783016	0
Endocrine	TCONS_00387636	0	0	0	0	0	0	0	0	0	0	0	0	0	0	0	0	0.330466	0.145611	0	0	0	0
Respiratory	TCONS_00578857	0	0	0	0	0	0	0	0.0307315	0.516996	0	1.5433	0	0	0	0	0	0	0	0.102835	0	0	0
Respiratory	TCONS_00578859	1.13293	0.18684	0.059749	0.320356	0.092346	0.128579	0.0532155	0.230359	1.37979	0.114255	7.2442	0.0395085	0.03527	0.062642	0.157771	0.146837	0.193121	0.027078	0.612317	0.043118	0.187286	0.125364
Respiratory	TCONS_00578860	0	0.013942	0	0	0	0	0	0	0	0	0	0	0	0	0	0	0	0	0	0	0	0
Respiratory	TCONS_00578865	1.35712	0.322683	0.0934925	0.304835	0.172101	0.121668	0.0406035	0.246563	2.07231	0.176641	8.55498	0	0	0.044876	0.223953	0.1194	0.205433	0.027615	0.746028	0.0220835	0.267787	0.0876715
Respiratory	TCONS_00506321	0.2596	0.319674	0.24754	0.331161	0.410218	0.243423	0.264317	0.123634	0.159585	0.093928	0.196569	0.191136	0.589953	0.426613	0.354388	0.30963	0.253559	0.243297	0.323989	0.295432	0.447488	0.382698
Respiratory	TCONS_00506327	0	0	0	0	0	0	0	0	0	0	0	0	0	0.0648475	0	0	0	0	0	0	0.028743	0
Respiratory	TCONS_00506333	1.55877	2.25894	1.50133	1.76394	2.22738	1.57402	1.64801	0.937052	0.655828	0.481876	1.2717	1.13093	3.56187	1.82948	1.92845	1.42447	1.31825	1.21142	1.01114	1.24615	2.60912	2.45978

## Sheet: Figure 2C
Source data can be found at https://github.com/sbiddie/Alternative_exons/
The file "genesis_missense.tsv.gz" consists of ClinVar and GWAS variants mapping to alternative exons (EIC) with ESM-1v and ddG scores from AlphaFold3-FoldX
The data is deposited in Github due to size.

## Sheet: Figure 3A
Chr	Start	Stop	Coord	Ref	Alt	MAF_1	MAF_gnomAD	GWAS_neglogpval	PIP
chr19	4717659	4717660	19-4717660	A	G	0.245	0.245	50.0431	0.994679
chr13	112881426	112881427	13-112881427	C	T	0.201	0.201	21.0176	0.992006
chr19	50376266	50376267	19-50376267	C	G	0.293	0.293	12.2218	0.1187
chrX	15494751	15494752	X-15494752	G	C	0.489	0.489	7.521	0.106651
chr17	39994350	39994351	17-39994351	C	T	0.356	0.356	8.73874	0.0550971
chr21	41470060	41470061	21-41470061	A	G	0.414	0.414	7.68508	0.0511934
chr21	41468901	41468902	21-41468902	C	T	0.272	0.272	7.49976	0.032508
chr3	101780430	101780431	3-101780431	T	C	0.308	0.308	8.04062	0.032215
chr3	101781903	101781904	3-101781904	C	G	0.308	0.308	8.01015	0.0308841
chr3	101675372	101675373	3-101675373	C	T	0.342	0.342	7.92885	0.0307511
chr3	101786662	101786663	3-101786663	T	C	0.308	0.308	7.96981	0.0283897
chr3	101786623	101786624	3-101786624	T	C	0.308	0.308	7.94615	0.0272213
chr3	101653077	101653078	3-101653078	A	G	0.347	0.347	7.84254	0.0254326
chr3	101785829	101785830	3-101785830	G	A	0.307	0.307	7.78278	0.0197789
chr3	101655859	101655860	3-101655860	C	T	0.297	0.297	7.72102	0.0173808
chr17	39994238	39994239	17-39994239	C	T	0.641	0.359	8.1477	0.0172772
chr3	101664717	101664718	3-101664718	G	A	0.345	0.345	7.47703	0.0114486
chr17	46038073	46038074	17-46038074	T	C	0.225	0.225	15.083	0.010338
chr17	40015414	40015415	17-40015415	C	G	0.376	0.376	7.94846	0.0101776
chr3	101785972	101785973	3-101785973	C	T	0.323	0.323	7.39212	0.00950253
chr21	33283764	33283765	21-33283765	T	C	0.48	0.48	6.65817	0.00934628
chr3	101726281	101726282	3-101726282	A	G	0.315	0.315	7.40001	0.00875185
chr3	101655381	101655382	3-101655382	T	G	0.302	0.302	7.36896	0.0083971
chr3	101655121	101655122	3-101655122	C	T	0.302	0.302	7.34381	0.0083971
chr3	101656913	101656914	3-101656914	A	T	0.284	0.284	7.32404	0.00714743
chr17	40033539	40033540	17-40033540	C	T	0.631	0.369	7.67121	0.00573792
chr8	60576264	60576265	8-60576265	T	C	0.444	0.444	6.70686	0.00516529
chr4	105840258	105840259	4-105840259	C	G	0.05	0.05	6.44539	0.00429117
chr17	45974642	45974643	17-45974643	T	C	0.161	0.161	14.5253	0.00424481
chr3	101681322	101681323	3-101681323	T	C	0.318	0.318	7.011	0.00397228
chr4	105761278	105761279	4-105761279	T	C	0.0535	0.0535	6.35203	0.0035109
chr17	45989267	45989268	17-45989268	C	G	0.145	0.145	14.3987	0.00318461
chr17	45979067	45979068	17-45979068	G	A	0.145	0.145	14.3638	0.00303607
chr17	45974245	45974246	17-45974246	A	G	0.163	0.163	14.465	0.00291339
chr17	45974222	45974223	17-45974223	T	G	0.162	0.162	14.2147	0.00210997
chr17	45974221	45974222	17-45974222	C	G	0.161	0.161	14.1965	0.00201337
chr17	45975366	45975367	17-45975367	A	G	0.145	0.145	14.2753	0.00180081
chr17	45975804	45975805	17-45975805	A	G	0.145	0.145	14.26	0.00171221
chr17	45977021	45977022	17-45977022	T	C	0.145	0.145	14.2254	0.00162804
chr17	45976870	45976871	17-45976871	G	A	0.145	0.145	14.176	0.00156508
chr17	45978871	45978872	17-45978872	A	G	0.145	0.145	14.198	0.00154807
chr17	45973483	45973484	17-45973484	A	G	0.144	0.144	14.1942	0.00154807
chr17	45630253	45630254	17-45630254	G	T	0.143	0.143	14.0767	0.00154807
chr17	45988043	45988044	17-45988044	G	A	0.145	0.145	14.1339	0.0014162
chr17	45979466	45979467	17-45979467	G	A	0.145	0.145	14.1601	0.0013999
chr17	45973096	45973097	17-45973097	T	C	0.144	0.144	14.1585	0.0013999
chr17	45974917	45974918	17-45974918	G	A	0.141	0.141	14.1494	0.0013999
chr17	45977304	45977305	17-45977305	C	T	0.145	0.145	14.1453	0.0013999
chr17	45973456	45973457	17-45973457	G	T	0.145	0.145	14.1234	0.00133131
chr17	45976622	45976623	17-45976623	G	A	0.145	0.145	14.0693	0.00128169
chr17	45988721	45988722	17-45988722	T	A	0.145	0.145	14.1222	0.00126613
chr17	45973028	45973029	17-45973029	C	A	0.144	0.144	14.1138	0.00126613
chr17	45974557	45974558	17-45974558	G	A	0.168	0.168	14.1077	0.00126613
chr17	45974479	45974480	17-45974480	A	G	0.189	0.189	14.1054	0.00126613
chr17	45988805	45988806	17-45988806	A	G	0.145	0.145	14.0773	0.00120419
chr17	45988534	45988535	17-45988535	C	T	0.145	0.145	14.0759	0.00120419
chr17	46041481	46041482	17-46041482	G	A	0.143	0.143	13.994	0.00120419
chr17	45979400	45979401	17-45979401	G	A	0.145	0.145	14.0724	0.00114533
chr17	45972973	45972974	17-45972974	G	A	0.144	0.144	14.0604	0.00114533
chr17	45979066	45979067	17-45979067	T	C	0.144	0.144	14.0566	0.00114533
chr17	46043075	46043076	17-46043076	A	G	0.143	0.143	13.9889	0.00114533
chr17	45978271	45978272	17-45978272	T	A	0.169	0.169	13.9948	0.00110384
chr17	45978280	45978281	17-45978281	A	T	0.171	0.171	13.9884	0.00110384
chr17	45988373	45988374	17-45988374	C	T	0.145	0.145	14.0487	0.0010894
chr17	45993927	45993928	17-45993928	T	C	0.19	0.19	14.0052	0.00103624
chr17	46042269	46042270	17-46042270	A	C	0.143	0.143	13.9382	0.00103624
chr17	45645822	45645823	17-45645823	G	A	0.145	0.145	13.9714	0.000985715
chr17	46043241	46043242	17-46043242	A	G	0.143	0.143	13.862	0.00089205
chr17	45961676	45961677	17-45961677	G	A	0.143	0.143	13.862	0.000848663
chr17	45832721	45832722	17-45832722	G	A	0.146	0.146	13.8761	0.000807421
chr17	45980228	45980229	17-45980229	G	A	0.155	0.155	13.8465	0.000744484
chr17	46041632	46041633	17-46041633	A	G	0.143	0.143	13.7775	0.000742512
chr17	45972915	45972916	17-45972916	G	A	0.142	0.142	13.8595	0.000730945
chr17	46018294	46018295	17-46018295	T	C	0.143	0.143	13.8199	0.000730945
chr17	46018203	46018204	17-46018204	G	A	0.144	0.144	13.8164	0.000730945
chr17	46049610	46049611	17-46049611	G	C	0.143	0.143	13.7291	0.000695512
chr17	45830599	45830600	17-45830600	G	A	0.189	0.189	13.7744	0.000629796
chr17	46031881	46031882	17-46031882	G	A	0.181	0.181	13.7338	0.000629796
chr17	46038945	46038946	17-46038946	T	C	0.188	0.188	13.7196	0.000570385
chr17	46045881	46045882	17-46045882	T	C	0.143	0.143	13.6676	0.000570385
chr17	45832895	45832896	17-45832896	C	G	0.143	0.143	13.7144	0.00054285
chr17	45829776	45829777	17-45829777	G	A	0.176	0.176	13.6813	0.000516666
chr17	45833985	45833986	17-45833986	C	T	0.188	0.188	13.6552	0.000491766
chr17	46037740	46037741	17-46037741	C	T	0.143	0.143	13.6533	0.000491766
chr17	46035376	46035377	17-46035377	C	A	0.143	0.143	13.6499	0.000491766
chr17	45962753	45962754	17-45962754	C	T	0.143	0.143	13.6469	0.000491766
chr17	46038871	46038872	17-46038872	G	A	0.186	0.186	13.6415	0.000491766
chr17	46038363	46038364	17-46038364	G	A	0.163	0.163	13.6174	0.000468086
chr17	46040030	46040031	17-46040031	A	G	0.161	0.161	13.607	0.000445564
chr17	46037707	46037708	17-46037708	T	C	0.143	0.143	13.5964	0.000445564
chr17	46038202	46038203	17-46038203	C	A	0.146	0.146	13.5772	0.000424145
chr17	46034460	46034461	17-46034461	C	A	0.16	0.16	13.5712	0.000424145
chr17	46035018	46035019	17-46035019	A	G	0.143	0.143	13.5686	0.000424145
chr17	45832816	45832817	17-45832817	G	A	0.143	0.143	13.5541	0.000403772
chr17	46035074	46035075	17-46035075	G	A	0.143	0.143	13.5252	0.000384394
chr17	45816735	45816736	17-45816736	T	C	0.145	0.145	13.4954	0.000331748
chr17	45647845	45647846	17-45647846	T	C	0.143	0.143	13.4441	0.000331748
chr21	33229936	33229937	21-33229937	C	G	0.0226	0.0226	16.1308	1.75e-05

## Sheet: Figure 3B
	TCONS_00534770 (Ref_isoform_ENST00000262960.14)	TCONS_00534760 (AFE_isoform)	TCONS_00534872	TCONS_00534886 (ENST00000599248.1)
GTEX-111FC-1126-SM-5GZWU	0	0.111988	0	0
GTEX-1122O-0126-SM-5GICA	0.581477	4.54978	0	0
GTEX-1128S-0726-SM-5N9D6	0	1.62879	2.12898	0
GTEX-117YW-0526-SM-5H11C	0.412942	0.471351	2.15902	0
GTEX-11DZ1-0426-SM-5H11A	0.405795	1.55004	0	0
GTEX-11EI6-0826-SM-5985V	0.798659	2.33278	1.46056	0
GTEX-11EQ9-0226-SM-5A5JX	1.02597	2.8514	0	0
GTEX-11I78-0126-SM-5HL6F	2.57396	2.15261	0.947374	0
GTEX-11TT1-1626-SM-5EQL7	0.369662	4.68232	4.26439	0
GTEX-11ZTS-1226-SM-5EQMQ	0.392617	1.60015	0	0
GTEX-11ZVC-0226-SM-731E8	0	5.16554	0	0
GTEX-12WSK-0826-SM-5CVNP	1.0666	1.75744	0	0
GTEX-139TT-0726-SM-5K7XW	0	1.33494	0	0
GTEX-139YR-0926-SM-5LZYB	0.440706	2.05635	0	0
GTEX-13FTX-0326-SM-5J2NG	2.33632	1.73651	0	0
GTEX-13FTZ-0526-SM-5IJCW	0	1.11143	1.75808	0
GTEX-13N2G-0826-SM-5IJE6	0	4.04036	2.32309	0
GTEX-13O21-3026-SM-5J2NI	0	6.94771	0	0
GTEX-13O3P-1026-SM-5N9E7	0.353837	1.62707	1.7691	0
GTEX-13OVG-0326-SM-5KM57	0	0.47122	0.767868	3.90488
GTEX-13OVJ-0726-SM-5KM1W	0	1.60436	0	0
GTEX-13PVQ-0926-SM-5IJFD	0.643783	1.26055	0	0
GTEX-13QBU-0726-SM-5J2OA	1.71887	1.8191	0	0
GTEX-13QJ3-1026-SM-5QGQU	0	0.477576	0	2.47195
GTEX-13RTJ-1126-SM-5S2UJ	0	2.29511	0.975386	0
GTEX-13VXT-1426-SM-5LU4B	0	4.52643	0	0
GTEX-145LT-0326-SM-5LUAD	0	1.74843	0.74681	0
GTEX-145MF-0726-SM-5Q5BT	1.33267	3.4211	0	0
GTEX-146FQ-0926-SM-5LUAV	0	2.60476	1.75617	0
GTEX-147F3-0726-SM-5NQ9U	0.224477	6.60924	0	0
GTEX-147F4-0926-SM-5Q5EO	0	0.702775	1.15507	0
GTEX-14C39-0326-SM-5TDDX	0	0.556094	0	0
GTEX-14DAQ-0926-SM-793AZ	0	2.02829	0	7.65223
GTEX-14DAR-0226-SM-5S2PR	0.275135	1.72766	1.06797	0
GTEX-14E6D-1026-SM-5S2RS	0.328113	0	4.21203	4.22771
GTEX-14E6E-0426-SM-73KUE	0.566883	3.62925	1.69028	0
GTEX-14PK6-0326-SM-6AJ9S	2.35051	3.02673	0	0
GTEX-15CHR-0726-SM-7EPHG	1.19627	8.4068	0	0
GTEX-15UKP-1926-SM-6LPI9	0	2.54288	0	0
GTEX-169BO-0226-SM-79OL1	1.54025	8.24557	1.84034	0
GTEX-17EVQ-1526-SM-79ONG	0	0.143502	0	0
GTEX-17HII-0926-SM-79ON7	0	2.4493	0	0
GTEX-183FY-0726-SM-793C3	1.01169	0	0	0
GTEX-1B8KZ-0526-SM-73KW2	1.0939	2.93242	0	0
GTEX-1B933-0926-SM-9OSVH	0.125345	1.48631	2.81623	0
GTEX-1CAV2-0626-SM-7P8QE	0.739778	0.312582	0.791262	0
GTEX-1CB4I-2126-SM-793AG	1.86999	2.12258	0	0
GTEX-1EWIQ-0926-SM-7RHG7	1.87463	1.11192	0	0
GTEX-1GMR3-0226-SM-7RHIB	0.571593	4.27982	1.60504	0
GTEX-1GMR8-1426-SM-7RHHL	2.46191	0	0	0
GTEX-1GN1W-1026-SM-9OSW2	0.540325	1.6192	0	0
GTEX-1H1DG-1026-SM-9MQJS	1.97524	1.24699	0	0
GTEX-1H3VY-1426-SM-9WPOB	2.1651	2.80819	0	0
GTEX-1HBPH-1326-SM-9WYSN	0	0	0	0
GTEX-1HFI6-0926-SM-9WPPV	0.84348	0	0	10.1378
GTEX-1HSMP-1326-SM-A96TR	0.610868	6.75233	0	0
GTEX-1I1GP-0526-SM-ARL7G	0	1.97681	1.63812	0
GTEX-1I4MK-0326-SM-B2LWP	0.792227	3.98775	2.73602	0
GTEX-1LVAO-1226-SM-DIPGB	0.257938	1.63414	0	0
GTEX-1MJIX-0626-SM-DTX8V	3.63093	3.55099	0	0
GTEX-1MJK2-1126-SM-E9TJ7	1.23575	1.71971	1.76916	0
GTEX-1N2DW-1126-SM-EVR59	0	0	2.54253	0
GTEX-1R9PM-0426-SM-EVR3P	0.24302	2.23492	0	0
GTEX-1RAZS-2226-SM-E8VMU	0.187623	2.60679	1.9742	0
GTEX-N7MT-0126-SM-2D7VT	0	3.43623	0	0
GTEX-O5YT-0526-SM-32PK8	0.103451	0	1.53395	2.62083
GTEX-O5YW-0526-SM-2YUMX	0	2.73075	2.55249	0
GTEX-P4QT-0526-SM-2I3EX	0.986347	3.28583	1.64969	0
GTEX-POMQ-0526-SM-3GADD	1.09959	4.51483	2.18319	0
GTEX-PVOW-1026-SM-2XCF9	0	1.83367	1.55753	0
GTEX-QCQG-0326-SM-2I3ES	0	4.79631	2.37278	0
GTEX-QEG4-0526-SM-48TZD	0.58699	4.14469	3.10862	0
GTEX-QMR6-1926-SM-32PL9	0.933875	1.112	1.00953	0
GTEX-RN64-1226-SM-2TC6E	0.451932	1.84916	2.15301	0
GTEX-RU72-0526-SM-2TF5Z	0	2.15304	6.14646	0
GTEX-S33H-0626-SM-2XCBJ	0	0.518448	0	0
GTEX-S3LF-1126-SM-EVR33	0	0	1.19725	0
GTEX-T5JC-0826-SM-32PMC	0	2.50364	1.46792	0
GTEX-TML8-0326-SM-4GICN	1.8461	4.92004	1.42008	0
GTEX-TSE9-0726-SM-3DB8C	0.274831	0	0	0
GTEX-U412-0826-SM-3DB9K	0	0	0	0
GTEX-WFG7-0526-SM-3GIKI	0	4.25585	0	0
GTEX-WFG8-0926-SM-3GIKJ	0.552086	3.29737	0	0
GTEX-WFJO-0326-SM-3GIL3	0.59642	8.0414	2.62901	0
GTEX-WFON-0426-SM-3GIL4	0	4.30454	0	0
GTEX-WOFM-0126-SM-3MJFE	0	3.87564	0	0
GTEX-WY7C-0426-SM-3NB3C	0	4.24714	0	0
GTEX-X4XX-1026-SM-4QARO	0	1.51556	0	0
GTEX-XBEW-0226-SM-4AT6A	1.32279	2.50737	0	0
GTEX-XMD2-1026-SM-4WWE8	1.29089	2.19155	0.458993	0
GTEX-XQ8I-1126-SM-4BOO2	0	5.60545	2.95183	0
GTEX-Y111-1026-SM-4TT22	5.68522	1.48593	0	0
GTEX-Y5LM-0726-SM-4VBRP	2.2593	2.92708	0.825938	0
GTEX-YF7O-0626-SM-4W21R	0.826496	0	0	0
GTEX-YFCO-0426-SM-4W1Z7	1.51406	0	0	0
GTEX-ZAB4-0626-SM-5CVN3	1.7885	1.30576	1.36731	0
GTEX-ZLWG-0626-SM-4WWFR	1.55716	1.18959	0	0
GTEX-ZTPG-0926-SM-5O99H	0.797126	1.9711	0.928998	0
GTEX-ZUA1-1026-SM-4YCEA	1.47005	1.18533	0	0
GTEX-ZYY3-0926-SM-5E454	0	1.39787	2.0329	0

## Sheet: Figure 4A
Enrichment	MFHFISHLR	Total	Enrichment_ratio
Lung	0.679245	0.0440833	15.4082
Mammary	0.0943396	0.0887394	1.06311
Brain	0.0188679	0.0319134	0.591223
Genitourinary	0.0943396	0.161112	0.585552
Liver	0.0188679	0.0427177	0.441688
Other	0.0754717	0.263181	0.286768
Embryonic	0.0188679	0.0816853	0.230983

## Sheet: Figure 4B
	AFE Amino acid	M	F	H	F	I	S	H	L	R	D	R	I	F	A	S	W	A	I	S	G	D	Q	S	F	S	L	N	S	E	G	A	E	R
	Amino Acid position	1	2	3	4	5	6	7	8	9	10	11	12	13	14	15	16	17	18	19	20	21	22	23	24	25	26	27	28	29	30	31	32	33
Homo	sapiens	.	.	.	.	.	.	.	.	.	.	.	.	.	.	.	.	.	.	.	.	.	.	.	.	.	.	.	.	.	.	.	.	.
Pan	troglodytes	.	.	.	.	.	.	.	.	.	.	.	.	.	.	.	.	.	.	.	.	.	.	.	.	.	.	.	.	.	.	.	.	.
Pongo	abelii	.	.	.	.	.	.	.	.	Y	.	.	.	.	.	.	.	.	.	M	.	.	.	.	.	.	.	.	.	.	.	.	.	.
Otolemur	garnettii	.	.	.	.	M	.	.	.	M	.	.	.	.	.	M	.	.	.	M	.	.	.	.	.	.	.	.	.	.	.	.	M	NA
Equus	asinus	.	.	.	.	M	.	M	.	M	.	.	.	.	.	M	.	.	M	M	.	.	.	.	.	.	.	.	.	.	.	.	.	.
Equus	quagga	.	.	.	.	M	.	M	.	M	.	.	.	.	.	M	.	.	M	M	.	.	.	.	.	.	.	.	.	.	.	.	.	.
Delphinus	delphis	.	.	.	M	M	.	.	.	M	.	.	M	.	.	.	.	.	M	M	M	.	M	.	.	.	.	.	.	.	.	.	.	.
Kogia	breviceps	.	.	.	M	M	.	.	.	M	.	.	M	.	.	.	.	.	M	M	M	.	M	.	.	.	.	.	.	.	.	.	.	.
Monodon	monoceros	.	.	.	M	M	.	.	.	M	.	.	M	.	.	.	.	.	M	M	M	.	M	.	.	.	.	.	.	.	.	.	.	.
Bubalus	bubalis	.	.	.	.	M	.	.	.	M	.	.	M	.	.	.	.	.	M	M	M	.	M	.	.	.	.	.	.	M	.	.	.	.
Bubalus	kerabau	.	.	.	.	M	.	.	.	M	.	.	M	.	.	.	.	.	M	M	M	.	M	.	.	.	.	.	.	M	.	.	.	.
Lontra	canadensis	.	.	.	.	.	.	.	.	M	.	M	.	.	.	M	.	.	M	M	M	.	M	.	.	.	.	.	.	.	.	M	.	.
Microcebus	murinus	.	M	.	.	.	.	.	.	M	M	.	M	M	.	.	.	.	M	M	.	.	.	.	.	.	.	.	.	.	.	.	M	.
Castor	canadensis	.	M	.	.	.	.	M	.	M	.	.	M	.	.	.	.	.	M	M	.	.	.	.	.	.	.	M	.	.	.	.	.	.
Puma	yagouaroundi	.	.	.	.	.	.	.	.	M	.	M	.	.	.	M	.	.	M	M	M	.	M	.	M	.	.	.	.	.	.	M	.	.
Prionailurus	viverrinus	.	.	.	.	.	.	.	.	M	.	M	.	.	.	M	.	.	M	M	M	.	M	.	M	.	.	.	.	.	.	M	.	.
Panthera	leo	.	.	.	.	.	.	.	.	M	.	M	.	.	.	M	.	.	M	M	M	.	M	.	M	.	.	.	.	.	.	M	.	.
Hyaena	hyaena	.	.	.	.	.	.	.	.	M	.	M	.	.	.	M	.	.	M	M	.	.	M	.	M	.	.	M	.	.	.	M	.	.
Lynx	canadensis	.	.	.	.	.	.	.	.	M	.	M	.	.	.	M	.	.	M	M	M	.	M	.	M	.	.	.	.	.	.	M	.	.
Leopardus	geoffroyi	.	.	.	.	.	.	.	.	M	.	M	.	.	.	M	.	.	M	M	M	.	M	.	M	.	.	.	.	.	.	M	.	.
Felis	catus	.	.	.	.	.	.	.	.	M	.	M	.	.	.	M	.	.	M	M	M	.	M	.	M	.	.	.	.	.	.	M	.	.
Panthera	tigris	.	.	.	.	.	.	.	.	M	.	M	.	.	.	M	.	.	M	M	M	.	M	.	M	.	.	.	.	.	.	M	.	.
Suricata	suricatta	.	.	.	.	.	.	.	.	M	.	M	.	.	.	M	.	.	M	M	.	.	M	.	M	.	.	.	.	.	.	M	.	.
Panthera	pardus	.	.	.	.	.	.	.	.	M	.	M	.	.	.	M	.	.	M	M	M	.	M	.	M	.	.	.	.	.	.	M	.	.
Prionailurus	bengalensis	.	.	.	.	.	.	.	.	M	.	M	.	.	.	M	.	.	M	M	M	.	M	.	.	.	.	.	.	.	.	M	.	.
Mustela	putorius furo	.	.	.	.	.	.	.	.	M	.	M	.	M	.	M	.	.	M	M	M	.	M	.	.	.	.	.	.	.	.	M	.	NA
Nyctereutes	procyonoides	.	.	.	.	.	.	.	.	M	.	M	.	.	.	M	.	.	M	M	M	.	M	.	.	.	.	.	.	.	.	M	.	.
Mustela	lutreola	.	.	.	.	.	.	.	.	M	.	M	.	M	.	M	.	.	M	M	M	.	M	.	.	.	.	.	.	.	.	M	.	.
Mustela	erminea	.	.	.	.	.	.	.	.	M	.	M	.	M	.	M	.	.	M	M	M	.	M	.	.	.	.	.	.	.	.	M	.	.
Neogale	vison	.	.	.	.	.	.	.	.	M	.	M	.	M	.	M	.	.	M	M	M	.	M	.	.	.	.	.	.	.	.	M	.	.
Neofelis	nebulosa	.	.	.	.	.	.	.	.	M	.	M	.	.	.	M	.	.	M	M	M	.	M	.	.	.	.	.	.	.	.	M	.	.
Ursus	arctos	.	M	.	.	.	.	.	.	M	.	M	M	.	.	M	.	.	M	M	M	.	M	.	.	.	.	.	.	.	.	.	.	.
Pteropus	giganteus	.	.	M	.	.	.	M	.	M	.	M	.	M	.	.	.	M	M	M	.	.	.	.	.	.	.	M	.	M	.	.	.	.
Ochotona	princeps	.	M	M	M	M	M	M	.	M	.	.	M	M	.	.	.	.	M	M	.	.	M	.	M	.	.	M	.	.	.	.	.	.
Marmota	monax	NA	NA	NA	NA	M	M	M	.	M	.	.	M	.	.	.	.	.	M	M	.	.	M	.	M	.	.	M	.	.	.	.	.	.
Ictidomys	tridecemlineatus	NA	NA	NA	NA	M	M	M	.	M	.	.	M	.	.	.	.	.	M	M	M	.	M	M	.	.	.	.	.	.	.	M	.	.
Puma	concolor	.	.	.	.	.	.	.	.	M	.	M	.	.	.	.	.	.	.	.	.	.	.	.	.	.	.	.	.	.	.	.	.	.
	Count Match (.)	35	31	33	31	26	34	30	37	2	36	16	26	30	37	15	37	36	5	3	14	37	10	36	25	37	37	32	37	34	37	18	35	35
	Count Mismatch (M)	0	4	2	4	11	3	7	0	34	1	21	11	7	0	22	0	1	32	34	23	0	27	1	12	0	0	5	0	3	0	19	2	0
	Count Gap (NA)	2	2	2	2	0	0	0	0	0	0	0	0	0	0	0	0	0	0	0	0	0	0	0	0	0	0	0	0	0	0	0	0	2

[truncated: 45 more sheets: Figure 4D, Figure 5A, Figure 5B, Figure 5C, Figure 5D, Figure 5E, Figure 5F, Figure 5G, Figure S1A, Figure S1B, Figure S1C, Figure S1D, Figure S1E, Figure S2A, Figure S2B, Figure S2C, Figure S2D, Figure S3A, Figure S3B, Figure S3C …]
